# Supplementary material for: Cancer CRC: A Comprehensive Cancer Core Transcriptional Regulatory Circuit Resource and Analysis Platform
Source: Front Oncol. 2021 Oct 12;11:761700. doi: 10.3389/fonc.2021.761700 (PMC8546348; doi:10.3389/fonc.2021.761700)
Supplement: Supplementary file 1 [file DataSheet_1.csv]

Sample_ID	Data_sources	Tissue_type	Biosample_type	Biosample_name	Sample	Series	H3K27ac	Input	TCGA
Sample_02_069	NCBI GEO/SRA	Brain	Cell line	SF268	SF268	GSE61852	GSM1515744	GSM1515740	GBM
Sample_02_161	NCBI GEO/SRA	Brain	Cell line	U87	U87	GSE72468	GSM1866098	GSM1866101	GBM
Sample_02_220	NCBI GEO/SRA	Brain	Cell line	BE2C_1	BE2C	GSE76783	GSM2037779	GSM2311765	PCPG
Sample_02_250	NCBI GEO/SRA	Brain	Tissue	tumormodel3691	tumor model: 3691	GSE79734	GSM2101766	GSM2101769	GBM
Sample_02_413	NCBI GEO/SRA	Brain	Tissue	GBM_2493	GBM_2493	GSE72468	GSM1866060	GSM1866061	GBM
Sample_02_006	NCBI GEO/SRA	Cervical	Other	cervical-cancer_parental	cervical cancer cells	GSE101565	GSM2706141	GSM2706142	CESC
Sample_02_007	NCBI GEO/SRA	Cervical	Other	cervical-cancer_vector	cervical cancer cells	GSE101565	GSM2706145	GSM2706146	CESC
Sample_02_021	NCBI GEO/SRA	Colon	Cell line	V429	V429	GSE36204	GSM883681	GSM883667	COAD
Sample_02_236	NCBI GEO/SRA	Colon	Cell line	V206	V206	GSE77737	GSM2058034	GSM2058107	COAD
Sample_02_237	NCBI GEO/SRA	Colon	Cell line	V389	V389	GSE77737	GSM2058035	GSM2058108	COAD
Sample_02_241	NCBI GEO/SRA	Colon	Cell line	V456	V456	GSE77737	GSM2058040	GSM2058112	COAD
Sample_02_242	NCBI GEO/SRA	Colon	Cell line	V481	V481	GSE77737	GSM2058042	GSM2058113	COAD
Sample_02_322	NCBI GEO/SRA	Colon	Cell line	Caco-2	Caco-2	GSE96069	GSM2532773	GSM2532774	COAD
Sample_02_323	NCBI GEO/SRA	Colon	Cell line	RKO	RKO	GSE96069	GSM2532775	GSM2532776	COAD
Sample_02_354	NCBI GEO/SRA	Colon	Cell line	Colo205	Colo205	GSE73319	GSM1890738	GSM1890739	COAD
Sample_02_355	NCBI GEO/SRA	Colon	Cell line	HCT15	HCT15	GSE73319	GSM1890742	GSM1890743	COAD
Sample_02_356	NCBI GEO/SRA	Colon	Cell line	Sw480	Sw480	GSE73319	GSM1890746	GSM1890747	COAD
Sample_02_357	NCBI GEO/SRA	Colon	Cell line	Colo320	Colo320	GSE73319	GSM1890750	GSM1890751	COAD
Sample_02_358	NCBI GEO/SRA	Colon	Cell line	LS180	LS180	GSE73319	GSM1890754	GSM1890756	COAD
Sample_02_359	NCBI GEO/SRA	Colon	Cell line	Colo741	Colo741	GSE73319	GSM1890757	GSM1890759	COAD
Sample_02_361	NCBI GEO/SRA	Colon	Cell line	HT29_DMSO	HT29	GSE77039	GSM2042874	GSM2042894	COAD
Sample_02_424	NCBI GEO/SRA	Colon	Cell line	SW620	SW620	GSE96069	GSM2532779	GSM2532780	COAD
Sample_02_029	NCBI GEO/SRA	Colon	Cell line	LS174T	LS174T	GSE49320	GSM1365900	GSM1197323	COAD
Sample_02_180	NCBI GEO/SRA	Skin	Cell line	CJM	CJM	GSE75352	GSM1953837	GSM1953843	SKCM
Sample_02_181	NCBI GEO/SRA	Skin	Cell line	COLO679	COLO679	GSE75352	GSM1953838	GSM1953844	SKCM
Sample_02_182	NCBI GEO/SRA	Skin	Cell line	LOX-IMVI	LOX IMVI	GSE75352	GSM1953839	GSM1953845	SKCM
Sample_02_267	NCBI GEO/SRA	Kidney	Cell line	786-O	786-O	GSE86087	GSM2293336	GSM2293333	KIRC
Sample_02_268	NCBI GEO/SRA	Kidney	Cell line	A-498	A-498	GSE86087	GSM2293338	GSM2293340	KIRC
Sample_02_430	NCBI GEO/SRA	Kidney	Cell line	12364284	12364284	GSE86087	GSM2293322	GSM2293323	KIRC
Sample_02_285	NCBI GEO/SRA	Liver	Cell line	HuH7_untreat	HuH7	GSE89212	GSM2360939	GSM2360954	LIHC
Sample_01_059	ENCODE	Lung	Cell line	PC-9	PC-9	GSE96366|GSE95883	ENCSR769FOC	ENCSR011GWK	LUAD
Sample_02_080	NCBI GEO/SRA	Lung	Cell line	Calu-3	Calu-3	GSE63398	GSM1548075	GSM1548073	LUAD
Sample_02_164	NCBI GEO/SRA	Lung	Cell line	H2087_Parental	H2087	GSE72956	GSM2066433	GSM2066429	LUAD
Sample_02_258	NCBI GEO/SRA	Lung	Other	NCI-H1299_EGFP-NEO_reporter_cells_DMSO	NCI-H1299 EGFP-NEO reporter cells	GSE81322	GSM2150362	GSM2150369	LUAD
Sample_01_046	ENCODE	Mammary Gland	Cell line	MCF-7	MCF-7	GSE96352|GSE86749	ENCSR752UOD	ENCSR768LHG	BRCA
Sample_02_079	NCBI GEO/SRA	Mammary Gland	Cell line	T-47D_1	T-47D	GSE63109	GSM1541449	GSM1541454	BRCA
Sample_02_095	NCBI GEO/SRA	Mammary Gland	Cell line	MDA-MB-468	MDA-MB-468	GSE65201	GSM1589470	GSM1589471	BRCA
Sample_02_096	NCBI GEO/SRA	Mammary Gland	Cell line	ZR-75-1_1	ZR-75-1	GSE65201	GSM1589472	GSM1589477	BRCA
Sample_02_114	NCBI GEO/SRA	Mammary Gland	Cell line	CAL51	CAL51	GSE69112	GSM1693015	GSM1693027	BRCA
Sample_02_115	NCBI GEO/SRA	Mammary Gland	Cell line	MCF-7	MCF-7	GSE69112	GSM1693017	GSM1693029	BRCA
Sample_02_116	NCBI GEO/SRA	Mammary Gland	Cell line	MDA-MB-231_untreat	MDA-MB-231	GSE69112	GSM1693018	GSM1693030	BRCA
Sample_02_166	NCBI GEO/SRA	Mammary Gland	Cell line	HCC1954_Parental	HCC1954	GSE72956	GSM2066435	GSM2066431	BRCA
Sample_02_219	NCBI GEO/SRA	Mammary Gland	Cell line	MDA-MB-231	MDA-MB-231	GSE76732	GSM2036929	GSM2036935	BRCA
Sample_02_280	NCBI GEO/SRA	Mammary Gland	Cell line	SUM159_DMSO_24h	SUM159	GSE87418	GSM2330561	GSM2330573	BRCA
Sample_02_394	NCBI GEO/SRA	Mammary Gland	Cell line	T-47D_2	T-47D	GSE65201	GSM1589474	GSM1589473	BRCA
Sample_02_395	NCBI GEO/SRA	Mammary Gland	Cell line	BT-549	BT-549	GSE65201	GSM1589476	GSM1589475	BRCA
Sample_02_403	NCBI GEO/SRA	Mammary Gland	Cell line	T-47D_untreat	T-47D	GSE69112	GSM1693025	GSM1693036	BRCA
Sample_02_404	NCBI GEO/SRA	Mammary Gland	Cell line	ZR-75-1_2	ZR-75-1	GSE69112	GSM1693026	GSM1693037	BRCA
Sample_02_406	NCBI GEO/SRA	Mammary Gland	Cell line	ZR-75-30_parental	ZR-75-30	GSE71323	GSM1832646	GSM1832650	BRCA
Sample_02_078	NCBI GEO/SRA	Adrenal Medulla	Primary cell	low-MYCN-Neuroblastoma-patient-cells	low-MYCN-Neuroblastoma patient cells	GSE62725	GSM1532417	GSM1532418	PCPG
Sample_02_338	NCBI GEO/SRA	Adrenal Medulla	Cell line	BE2	BE2	GSE65664	GSM1680101	GSM1680103	PCPG
Sample_02_254	NCBI GEO/SRA	Adrenal Medulla	Cell line	IMR5-75	IMR5-75	GSE80445	GSM2127467	GSM2127469	PCPG
Sample_02_296	NCBI GEO/SRA	Adrenal Medulla	Cell line	CLB-BER-Lud	CLB-BER-Lud	GSE90683	GSM2664313	GSM2664314	PCPG
Sample_02_298	NCBI GEO/SRA	Adrenal Medulla	Cell line	CLB-GA	CLB-GA	GSE90683	GSM2664317	GSM2664318	PCPG
Sample_02_299	NCBI GEO/SRA	Adrenal Medulla	Cell line	CLB-MA	CLB-MA	GSE90683	GSM2664321	GSM2664322	PCPG
Sample_02_300	NCBI GEO/SRA	Adrenal Medulla	Cell line	CLB-PE	CLB-PE	GSE90683	GSM2664323	GSM2664324	PCPG
Sample_02_302	NCBI GEO/SRA	Adrenal Medulla	Cell line	IMR32	IMR32	GSE90683	GSM2664327	GSM2664328	PCPG
Sample_02_303	NCBI GEO/SRA	Adrenal Medulla	Cell line	LAN1	LAN1	GSE90683	GSM2664329	GSM2664330	PCPG
Sample_02_304	NCBI GEO/SRA	Adrenal Medulla	Cell line	N206	N206	GSE90683	GSM2664331	GSM2664332	PCPG
Sample_02_307	NCBI GEO/SRA	Adrenal Medulla	Cell line	SJNB12	SJNB12	GSE90683	GSM2664337	GSM2664338	PCPG
Sample_02_308	NCBI GEO/SRA	Adrenal Medulla	Cell line	SJNB1	SJNB1	GSE90683	GSM2664339	GSM2664340	PCPG
Sample_02_309	NCBI GEO/SRA	Adrenal Medulla	Cell line	SJNB6	SJNB6	GSE90683	GSM2664341	GSM2664342	PCPG
Sample_02_310	NCBI GEO/SRA	Adrenal Medulla	Cell line	SJNB8	SJNB8	GSE90683	GSM2664343	GSM2664344	PCPG
Sample_02_311	NCBI GEO/SRA	Adrenal Medulla	Cell line	SK-N-AS	SK-N-AS	GSE90683	GSM2664345	GSM2664346	PCPG
Sample_02_312	NCBI GEO/SRA	Adrenal Medulla	Cell line	SK-N-BE_2-C	SK-N-BE(2)-C	GSE90683	GSM2664347	GSM2664348	PCPG
Sample_02_313	NCBI GEO/SRA	Adrenal Medulla	Cell line	SK-N-DZ	SK-N-DZ	GSE90683	GSM2664349	GSM2664350	PCPG
Sample_02_314	NCBI GEO/SRA	Adrenal Medulla	Cell line	SK-N-FI	SK-N-FI	GSE90683	GSM2664351	GSM2664352	PCPG
Sample_02_316	NCBI GEO/SRA	Adrenal Medulla	Cell line	CHP212	CHP212	GSE90683	GSM2664355	GSM2664356	PCPG
Sample_02_317	NCBI GEO/SRA	Adrenal Medulla	Cell line	GICAN	GICAN	GSE90683	GSM2664357	GSM2664358	PCPG
Sample_02_318	NCBI GEO/SRA	Adrenal Medulla	Cell line	NB69	NB69	GSE90683	GSM2664359	GSM2664360	PCPG
Sample_02_319	NCBI GEO/SRA	Adrenal Medulla	Cell line	NB-EBc1	NB-EBc1	GSE90683	GSM2664363	GSM2664364	PCPG
Sample_02_227	NCBI GEO/SRA	Oesophagus	Cell line	TE7	TE7	GSE76859	GSM2039110	GSM2039111	ESCA
Sample_02_228	NCBI GEO/SRA	Oesophagus	Cell line	KYSE510	KYSE510	GSE76859	GSM2039112	GSM2039113	ESCA
Sample_01_001	ENCODE	Prostate	Cell line	22Rv1	22Rv1	GSE105627|GSE105888	ENCSR391NPE	ENCSR933UGQ	PRAD
Sample_01_022	ENCODE	Prostate	Cell line	C4-2B	C4-2B	GSE105424|GSE105753	ENCSR279KIX	ENCSR585FQO	PRAD
Sample_02_168	NCBI GEO/SRA	Prostate	Cell line	LNCaP	LNCaP	GSE73783	GSM1902615	GSM1902617	PRAD
Sample_01_068	ENCODE	Prostate: derived from metastatic site: vertebral metastasis	Cell line	VCaP	VCaP	GSE105760|GSE105846	ENCSR597ULV	ENCSR716BTZ	PRAD
Sample_02_183	NCBI GEO/SRA	Skin	Cell line	SKMEL2	SKMEL2	GSE75352	GSM1953840	GSM1953846	SKCM
Sample_02_184	NCBI GEO/SRA	Skin	Cell line	SKMEL30	SKMEL30	GSE75352	GSM1953841	GSM1953847	SKCM
Sample_02_187	NCBI GEO/SRA	Stomach	Cell line	KATOIII	KATOIII	GSE75595	GSM1960225	GSM1960226	STAD
Sample_02_188	NCBI GEO/SRA	Stomach	Cell line	MKN1	MKN1	GSE75595	GSM1960227	GSM1960228	STAD
Sample_02_189	NCBI GEO/SRA	Stomach	Cell line	SNU016	SNU016	GSE75595	GSM1960231	GSM1960232	STAD
Sample_02_191	NCBI GEO/SRA	Stomach	Cell line	SNU719	SNU719	GSE75595	GSM1960235	GSM1960236	STAD
Sample_02_192	NCBI GEO/SRA	Stomach	Cell line	MKN45	MKN45	GSE75595	GSM2076193	GSM2076194	STAD
Sample_02_195	NCBI GEO/SRA	Stomach	Cell line	OCUM1	OCUM1	GSE75898	GSM1969538	GSM1969536	STAD
Sample_02_196	NCBI GEO/SRA	Stomach	Cell line	NCC59	NCC59	GSE75898	GSM1969541	GSM1969539	STAD
Sample_02_197	NCBI GEO/SRA	Stomach	Cell line	SNU1750	SNU1750	GSE75898	GSM1969544	GSM1969542	STAD
Sample_02_198	NCBI GEO/SRA	Stomach	Cell line	SNU16	SNU16	GSE75898	GSM1969547	GSM1969545	STAD
Sample_02_199	NCBI GEO/SRA	Stomach	Cell line	KATO3	KATO3	GSE75898	GSM1969549	GSM1969548	STAD
Sample_02_200	NCBI GEO/SRA	Stomach	Cell line	RERF-GC-1B	RERF-GC-1B	GSE75898	GSM1969558	GSM1969559	STAD
Sample_02_203	NCBI GEO/SRA	Stomach	Cell line	YCC21	YCC21	GSE75898	GSM1969569	GSM1969570	STAD
Sample_02_204	NCBI GEO/SRA	Stomach	Cell line	IM95	IM95	GSE75898	GSM1969572	GSM1969573	STAD
Sample_02_205	NCBI GEO/SRA	Stomach	Tissue	Gastric_Primary_Sample_T	Gastric Primary Sample	GSE75898	GSM1969575	GSM1969576	STAD
Sample_02_208	NCBI GEO/SRA	Stomach	Cell line	YCC3	YCC3	GSE75898	GSM1969631	GSM1969632	STAD
Sample_02_179	NCBI GEO/SRA	Urinary bladder	Cell line	T24	T24	GSE75286	GSM1948906	GSM1948905	BLCA
