# Supplementary material for: Cancer CRC: A Comprehensive Cancer Core Transcriptional Regulatory Circuit Resource and Analysis Platform
Source: Front Oncol. 2021 Oct 12;11:761700. doi: 10.3389/fonc.2021.761700 (PMC8546348; doi:10.3389/fonc.2021.761700)
Supplement: Supplementary file 2 [file DataSheet_2.csv]

['SMAD3', 'KLF5', 'SOX2', 'TP63', 'RUNX1', 'RXRA', 'TFAP2A', 'NFE2L2', 'BCL6', 'EGR1', 'HOXC4', 'EHF', 'TGIF1', 'SOX13', 'PBX1', 'SOX15', 'SP3', 'ZBTB7B']	767.0556	18
['SMAD3', 'KLF5', 'SOX2', 'TP63', 'RUNX1', 'RXRA', 'TFAP2A', 'NFE2L2', 'BCL6', 'KLF3', 'HOXC4', 'EHF', 'TGIF1', 'SOX13', 'PBX1', 'SOX15', 'SP3', 'ZBTB7B']	753.6111	18
['SMAD3', 'KLF5', 'SOX2', 'TP63', 'RUNX1', 'RXRA', 'TFAP2A', 'NFE2L2', 'BCL6', 'EGR1', 'HOXC4', 'EHF', 'TGIF1', 'SOX13', 'PBX1', 'NFATC4', 'ZBTB7B', 'SP3']	753.4444	18
['SMAD3', 'KLF5', 'SOX2', 'TP63', 'RUNX1', 'RXRA', 'TFAP2A', 'NFE2L2', 'BCL6', 'KLF3', 'IRF6', 'TGIF1', 'EHF', 'ZNF219', 'PBX1', 'ZBTB7B', 'SOX13', 'ZNF217']	749.5556	18
['SMAD3', 'KLF5', 'SOX2', 'TP63', 'RUNX1', 'RXRA', 'TFAP2A', 'NFE2L2', 'BCL6', 'EGR1', 'HOXC4', 'EHF', 'TGIF1', 'SOX13', 'FOXQ1', 'SOX15', 'SP3', 'ZBTB7B']	748.3889	18
['SMAD3', 'KLF5', 'SOX2', 'TP63', 'RUNX1', 'RXRA', 'TFAP2A', 'NFE2L2', 'BCL6', 'KLF3', 'IRF6', 'TGIF1', 'EHF', 'KLF12', 'PBX1', 'ZBTB7B', 'SOX13', 'ZNF217']	748.2778	18
['SMAD3', 'KLF5', 'SOX2', 'TP63', 'RUNX1', 'RXRA', 'TFAP2A', 'NFE2L2', 'BCL6', 'KLF3', 'IRF6', 'TGIF1', 'EHF', 'ZNF219', 'PBX1', 'ZBTB7B', 'SOX13', 'ELF3', 'JUNB']	748.2632	19
['SMAD3', 'KLF5', 'SOX2', 'TP63', 'RUNX1', 'RXRA', 'TFAP2A', 'NFE2L2', 'BCL6', 'KLF3', 'IRF6', 'TGIF1', 'EHF', 'KLF12', 'PBX1', 'ZBTB7B', 'SOX13', 'ELF3', 'JUNB']	747.0526	19
['SMAD3', 'KLF5', 'SOX2', 'TP63', 'RUNX1', 'RXRA', 'TFAP2A', 'NFE2L2', 'BCL6', 'KLF3', 'IRF6', 'TGIF1', 'EHF', 'ZNF219', 'STAT6', 'ZBTB7B', 'SOX13', 'ZNF217']	746.5556	18
['SMAD3', 'KLF5', 'SOX2', 'TP63', 'RUNX1', 'RXRA', 'TFAP2A', 'NFE2L2', 'BCL6', 'KLF3', 'STAT3', 'SP3', 'PBX1', 'ZBTB7B', 'ZNF219', 'SOX13', 'TGIF1', 'SOX15', 'EHF', 'ZNF217']	746.4	20
['SMAD3', 'KLF5', 'SOX2', 'TP63', 'RUNX1', 'RXRA', 'TFAP2A', 'NFE2L2', 'BCL6', 'KLF3', 'IRF6', 'TGIF1', 'EHF', 'ZNF219', 'STAT6', 'ZBTB7B', 'SOX13', 'ELF3', 'JUNB']	745.4211	19
['SMAD3', 'KLF5', 'SOX2', 'TP63', 'RUNX1', 'RXRA', 'TFAP2A', 'NFE2L2', 'BCL6', 'KLF3', 'STAT3', 'SP3', 'PBX1', 'ZBTB7B', 'ZNF219', 'SOX13', 'TGIF1', 'SOX15', 'EHF', 'ELF3', 'JUNB']	745.381	21
['SMAD3', 'KLF5', 'SOX2', 'TP63', 'RUNX1', 'RXRA', 'TFAP2A', 'NFE2L2', 'BCL6', 'KLF3', 'STAT3', 'SP3', 'PBX1', 'ZBTB7B', 'KLF12', 'SOX13', 'TGIF1', 'SOX15', 'EHF', 'ZNF217']	745.25	20
['SMAD3', 'KLF5', 'SOX2', 'TP63', 'RUNX1', 'RXRA', 'TFAP2A', 'NFE2L2', 'BCL6', 'EGR1', 'HOXC4', 'EHF', 'TGIF1', 'SOX13', 'PBX1', 'SOX15', 'SP3', 'DLX1']	744.4444	18
['SMAD3', 'KLF5', 'SOX2', 'TP63', 'RUNX1', 'RXRA', 'TFAP2A', 'NFE2L2', 'BCL6', 'KLF3', 'STAT3', 'SP3', 'PBX1', 'ZBTB7B', 'KLF12', 'SOX13', 'TGIF1', 'SOX15', 'EHF', 'ELF3', 'JUNB']	744.2857	21
['SMAD3', 'KLF5', 'SOX2', 'TP63', 'RUNX1', 'RXRA', 'TFAP2A', 'NFE2L2', 'BCL6', 'EGR1', 'HOXC4', 'EHF', 'TGIF1', 'HES1', 'PBX1', 'SOX15', 'ZBTB7B']	744.1765	17
['SMAD3', 'KLF5', 'SOX2', 'TP63', 'RUNX1', 'RXRA', 'TFAP2A', 'NFE2L2', 'BCL6', 'KLF3', 'STAT3', 'SP3', 'STAT6', 'ZBTB7B', 'SOX13', 'EHF', 'ZNF219', 'TGIF1', 'SOX15', 'ZNF217']	743.7	20
['SMAD3', 'KLF5', 'SOX2', 'TP63', 'RUNX1', 'RXRA', 'TFAP2A', 'NFE2L2', 'BCL6', 'KLF3', 'STAT3', 'SP3', 'STAT6', 'ZBTB7B', 'SOX13', 'EHF', 'ZNF219', 'TGIF1', 'SOX15', 'ELF3', 'JUNB']	742.8095	21
['SMAD3', 'KLF5', 'SOX2', 'TP63', 'RUNX1', 'RXRA', 'TFAP2A', 'NFE2L2', 'BCL6', 'KLF3', 'STAT3', 'SP3', 'PBX1', 'ZBTB7B', 'ZNF219', 'CEBPA', 'EHF', 'TGIF1', 'NFATC4']	741.0526	19
['SMAD3', 'KLF5', 'SOX2', 'TP63', 'RUNX1', 'RXRA', 'TFAP2A', 'NFE2L2', 'BCL6', 'KLF3', 'HOXC4', 'EHF', 'TGIF1', 'SOX13', 'PBX1', 'NFATC4', 'ZBTB7B', 'SP3']	740	18
['SMAD3', 'KLF5', 'SOX2', 'TP63', 'RUNX1', 'RXRA', 'TFAP2A', 'NFE2L2', 'BCL6', 'KLF3', 'IRF6', 'TGIF1', 'EHF', 'ZNF219', 'PBX1', 'ZBTB7B', 'CEBPA', 'JUNB']	739.9444	18
['SMAD3', 'KLF5', 'SOX2', 'TP63', 'RUNX1', 'RXRA', 'TFAP2A', 'NFE2L2', 'BCL6', 'KLF3', 'STAT3', 'SP3', 'PBX1', 'ZBTB7B', 'KLF12', 'CEBPA', 'EHF', 'TGIF1', 'NFATC4']	739.8421	19
['SMAD3', 'KLF5', 'SOX2', 'TP63', 'RUNX1', 'RXRA', 'TFAP2A', 'NFE2L2', 'BCL6', 'EGR1', 'IRF6', 'TGIF1', 'RARB', 'EHF', 'ZNF219', 'PBX1', 'ZBTB7B', 'SOX13', 'ZNF217']	739.7895	19
['SMAD3', 'KLF5', 'SOX2', 'TP63', 'RUNX1', 'RXRA', 'TFAP2A', 'NFE2L2', 'BCL6', 'EGR1', 'IRF6', 'TGIF1', 'RARB', 'EHF', 'ZNF219', 'PBX1', 'ZBTB7B', 'SOX13', 'ELF3', 'JUNB']	739.05	20
['SMAD3', 'KLF5', 'SOX2', 'TP63', 'RUNX1', 'RXRA', 'TFAP2A', 'NFE2L2', 'BCL6', 'KLF3', 'IRF6', 'TGIF1', 'EHF', 'KLF12', 'PBX1', 'ZBTB7B', 'CEBPA', 'JUNB']	738.6667	18
['SMAD3', 'KLF5', 'SOX2', 'TP63', 'RUNX1', 'RXRA', 'TFAP2A', 'NFE2L2', 'BCL6', 'EGR1', 'IRF6', 'TGIF1', 'RARB', 'EHF', 'KLF12', 'PBX1', 'ZBTB7B', 'SOX13', 'ZNF217']	738.5789	19
['SMAD3', 'KLF5', 'SOX2', 'TP63', 'RUNX1', 'RXRA', 'TFAP2A', 'NFE2L2', 'BCL6', 'KLF3', 'STAT3', 'SP3', 'STAT6', 'TP73', 'ZNF219', 'JUNB', 'TGIF1', 'EHF', 'ELF3']	738.3684	19
['SMAD3', 'KLF5', 'SOX2', 'TP63', 'RUNX1', 'RXRA', 'TFAP2A', 'NFE2L2', 'BCL6', 'KLF3', 'STAT3', 'SP3', 'STAT6', 'ZBTB7B', 'CEBPA', 'TGIF1', 'EHF', 'ZNF219', 'NFATC4']	738.2105	19
['SMAD3', 'KLF5', 'SOX2', 'TP63', 'RUNX1', 'RXRA', 'TFAP2A', 'NFE2L2', 'BCL6', 'EGR1', 'IRF6', 'TGIF1', 'MYC', 'EHF', 'PBX1', 'ZBTB7B', 'ZNF219', 'SOX13', 'ZNF217']	738	19
['SMAD3', 'KLF5', 'SOX2', 'TP63', 'RUNX1', 'RXRA', 'TFAP2A', 'NFE2L2', 'BCL6', 'EGR1', 'IRF6', 'TGIF1', 'RARB', 'EHF', 'KLF12', 'PBX1', 'ZBTB7B', 'SOX13', 'ELF3', 'JUNB']	737.9	20
['SMAD3', 'KLF5', 'SOX2', 'TP63', 'RUNX1', 'RXRA', 'TFAP2A', 'NFE2L2', 'BCL6', 'EGR1', 'HOXC4', 'EHF', 'TGIF1', 'SOX13', 'PBX1', 'NFATC4', 'ZBTB7B', 'IRF6']	737.8889	18
['SMAD3', 'KLF5', 'SOX2', 'TP63', 'RUNX1', 'RXRA', 'TFAP2A', 'NFE2L2', 'BCL6', 'KLF3', 'STAT3', 'SP3', 'PBX1', 'ZBTB7B', 'ZNF219', 'CEBPA', 'EHF', 'TGIF1', 'SOX15', 'JUNB']	737.75	20
['SMAD3', 'KLF5', 'SOX2', 'TP63', 'RUNX1', 'RXRA', 'TFAP2A', 'NFE2L2', 'BCL6', 'EGR1', 'STAT3', 'SP3', 'PBX1', 'ZBTB7B', 'TGIF1', 'RARB', 'ZNF219', 'SOX13', 'SOX15', 'EHF', 'ZNF217']	737.7143	21
['SMAD3', 'KLF5', 'SOX2', 'TP63', 'RUNX1', 'RXRA', 'TFAP2A', 'NFE2L2', 'BCL6', 'EGR1', 'IRF6', 'TGIF1', 'MYC', 'EHF', 'PBX1', 'ZBTB7B', 'ZNF219', 'SOX13', 'ELF3', 'JUNB']	737.35	20
['SMAD3', 'KLF5', 'SOX2', 'TP63', 'RUNX1', 'RXRA', 'TFAP2A', 'NFE2L2', 'BCL6', 'KLF3', 'STAT3', 'SP3', 'STAT6', 'TP73', 'KLF12', 'JUNB', 'TGIF1', 'EHF', 'ELF3']	737.1579	19
['SMAD3', 'KLF5', 'SOX2', 'TP63', 'RUNX1', 'RXRA', 'TFAP2A', 'NFE2L2', 'BCL6', 'EGR1', 'STAT3', 'SP3', 'PBX1', 'ZBTB7B', 'TGIF1', 'RARB', 'ZNF219', 'SOX13', 'SOX15', 'EHF', 'ELF3', 'JUNB']	737.1364	22
['SMAD3', 'KLF5', 'SOX2', 'TP63', 'RUNX1', 'RXRA', 'TFAP2A', 'NFE2L2', 'BCL6', 'KLF3', 'STAT3', 'SP3', 'STAT6', 'ZBTB7B', 'CEBPA', 'TGIF1', 'EHF', 'KLF12', 'NFATC4']	737	19
['SMAD3', 'KLF5', 'SOX2', 'TP63', 'RUNX1', 'RXRA', 'TFAP2A', 'NFE2L2', 'BCL6', 'EGR1', 'IRF6', 'TGIF1', 'RARB', 'EHF', 'ZNF219', 'STAT6', 'ZBTB7B', 'SOX13', 'ZNF217']	736.9474	19
['SMAD3', 'KLF5', 'SOX2', 'TP63', 'RUNX1', 'RXRA', 'TFAP2A', 'NFE2L2', 'BCL6', 'KLF3', 'IRF6', 'TGIF1', 'EHF', 'ZNF219', 'STAT6', 'ZBTB7B', 'CEBPA', 'JUNB']	736.9444	18
['SMAD3', 'KLF5', 'SOX2', 'TP63', 'RUNX1', 'RXRA', 'TFAP2A', 'NFE2L2', 'BCL6', 'KLF3', 'IRF6', 'TGIF1', 'EHF', 'ZNF219', 'PBX1', 'ZBTB7B', 'SOX13', 'ELF3', 'NFATC4']	736.7895	19
['SMAD3', 'KLF5', 'SOX2', 'TP63', 'RUNX1', 'RXRA', 'TFAP2A', 'NFE2L2', 'BCL6', 'EGR1', 'STAT3', 'SP3', 'PBX1', 'ZBTB7B', 'TGIF1', 'RARB', 'KLF12', 'SOX13', 'SOX15', 'EHF', 'ZNF217']	736.619	21
['SMAD3', 'KLF5', 'SOX2', 'TP63', 'RUNX1', 'RXRA', 'TFAP2A', 'NFE2L2', 'BCL6', 'KLF3', 'STAT3', 'SP3', 'PBX1', 'ZBTB7B', 'KLF12', 'CEBPA', 'EHF', 'TGIF1', 'SOX15', 'JUNB']	736.6	20
['SMAD3', 'KLF5', 'SOX2', 'TP63', 'RUNX1', 'RXRA', 'TFAP2A', 'NFE2L2', 'BCL6', 'EGR1', 'IRF6', 'TGIF1', 'RARB', 'EHF', 'ZNF219', 'STAT6', 'ZBTB7B', 'SOX13', 'ELF3', 'JUNB']	736.35	20
['SMAD3', 'KLF5', 'SOX2', 'TP63', 'RUNX1', 'RXRA', 'TFAP2A', 'NFE2L2', 'BCL6', 'EGR1', 'STAT3', 'SP3', 'PBX1', 'ZBTB7B', 'TGIF1', 'MYC', 'ZNF219', 'SOX13', 'SOX15', 'EHF', 'ZNF217']	736.0952	21
['SMAD3', 'KLF5', 'SOX2', 'TP63', 'RUNX1', 'RXRA', 'TFAP2A', 'NFE2L2', 'BCL6', 'EGR1', 'STAT3', 'SP3', 'PBX1', 'ZBTB7B', 'TGIF1', 'RARB', 'KLF12', 'SOX13', 'SOX15', 'EHF', 'ELF3', 'JUNB']	736.0909	22
['SMAD3', 'KLF5', 'SOX2', 'TP63', 'RUNX1', 'RXRA', 'TFAP2A', 'NFE2L2', 'BCL6', 'KLF3', 'IRF6', 'TGIF1', 'EHF', 'KLF12', 'STAT6', 'ZBTB7B', 'CEBPA', 'JUNB']	735.6667	18
['SMAD3', 'KLF5', 'SOX2', 'TP63', 'RUNX1', 'RXRA', 'TFAP2A', 'NFE2L2', 'BCL6', 'EGR1', 'STAT3', 'SP3', 'PBX1', 'ZBTB7B', 'TGIF1', 'MYC', 'ZNF219', 'SOX13', 'SOX15', 'EHF', 'ELF3', 'JUNB']	735.5909	22
['SMAD3', 'KLF5', 'SOX2', 'TP63', 'RUNX1', 'RXRA', 'TFAP2A', 'NFE2L2', 'BCL6', 'KLF3', 'IRF6', 'TGIF1', 'EHF', 'KLF12', 'PBX1', 'ZBTB7B', 'SOX13', 'ELF3', 'NFATC4']	735.5789	19
['SMAD3', 'KLF5', 'SOX2', 'TP63', 'RUNX1', 'RXRA', 'TFAP2A', 'NFE2L2', 'BCL6', 'EGR1', 'IRF6', 'TGIF1', 'MYC', 'EHF', 'STAT6', 'ZBTB7B', 'SOX13', 'ZNF219', 'ZNF217']	735.1579	19
['SMAD3', 'KLF5', 'SOX2', 'TP63', 'RUNX1', 'RXRA', 'TFAP2A', 'NFE2L2', 'BCL6', 'EGR1', 'STAT3', 'SP3', 'STAT6', 'ZBTB7B', 'SOX13', 'EHF', 'RARB', 'ZNF219', 'TGIF1', 'SOX15', 'ZNF217']	735.1429	21
['SMAD3', 'KLF5', 'SOX2', 'TP63', 'RUNX1', 'RXRA', 'TFAP2A', 'NFE2L2', 'BCL6', 'KLF3', 'STAT3', 'SP3', 'STAT6', 'ZBTB7B', 'CEBPA', 'TGIF1', 'EHF', 'ZNF219', 'SOX15', 'JUNB']	735.05	20
['SMAD3', 'KLF5', 'SOX2', 'TP63', 'RUNX1', 'RXRA', 'TFAP2A', 'NFE2L2', 'BCL6', 'KLF3', 'IRF6', 'TGIF1', 'SREBF1', 'SOX13', 'ZBTB7B', 'PBX1', 'ZNF219', 'ZNF217']	735	18
['SMAD3', 'KLF5', 'SOX2', 'TP63', 'RUNX1', 'RXRA', 'TFAP2A', 'NFE2L2', 'BCL6', 'KLF3', 'HOXC4', 'EHF', 'TGIF1', 'SOX13', 'FOXQ1', 'SOX15', 'SP3', 'ZBTB7B']	734.9444	18
['SMAD3', 'KLF5', 'SOX2', 'TP63', 'RUNX1', 'RXRA', 'TFAP2A', 'NFE2L2', 'BCL6', 'EGR1', 'HOXC4', 'EHF', 'TGIF1', 'SOX13', 'FOXQ1', 'NFATC4', 'ZBTB7B', 'SP3']	734.7778	18
['SMAD3', 'KLF5', 'SOX2', 'TP63', 'RUNX1', 'RXRA', 'TFAP2A', 'NFE2L2', 'BCL6', 'EGR1', 'STAT3', 'SP3', 'STAT6', 'ZBTB7B', 'SOX13', 'EHF', 'RARB', 'ZNF219', 'TGIF1', 'SOX15', 'ELF3', 'JUNB']	734.6818	22
['SMAD3', 'KLF5', 'SOX2', 'TP63', 'RUNX1', 'RXRA', 'TFAP2A', 'NFE2L2', 'BCL6', 'EGR1', 'IRF6', 'TGIF1', 'MYC', 'EHF', 'STAT6', 'ZBTB7B', 'SOX13', 'ZNF219', 'ELF3', 'JUNB']	734.65	20
['SMAD3', 'KLF5', 'SOX2', 'TP63', 'RUNX1', 'RXRA', 'TFAP2A', 'NFE2L2', 'BCL6', 'KLF3', 'IRF6', 'TGIF1', 'SREBF1', 'SOX13', 'ZBTB7B', 'PBX1', 'ZNF219', 'ELF3', 'JUNB']	734.4737	19
['SMAD3', 'KLF5', 'SOX2', 'TP63', 'RUNX1', 'HOXC8', 'TFAP2A', 'NFE2L2', 'BCL6', 'SOX13', 'SOX15', 'EHF', 'TGIF1', 'EGR1', 'ELF3', 'ZNF219', 'PBX1']	734	17
['SMAD3', 'KLF5', 'SOX2', 'TP63', 'RUNX1', 'RXRA', 'TFAP2A', 'NFE2L2', 'BCL6', 'KLF3', 'IRF6', 'TGIF1', 'EHF', 'ZNF219', 'STAT6', 'ZBTB7B', 'SOX13', 'ELF3', 'NFATC4']	733.9474	19
['SMAD3', 'KLF5', 'SOX2', 'TP63', 'RUNX1', 'RXRA', 'TFAP2A', 'NFE2L2', 'BCL6', 'KLF3', 'STAT3', 'SP3', 'STAT6', 'ZBTB7B', 'CEBPA', 'TGIF1', 'EHF', 'KLF12', 'SOX15', 'JUNB']	733.9	20
['SMAD3', 'KLF5', 'SOX2', 'TP63', 'RUNX1', 'RXRA', 'TFAP2A', 'FOSL2', 'BCL6', 'ZNF217', 'IRF6', 'TGIF1', 'ZBTB7B', 'PBX1', 'SOX13', 'KLF3', 'EHF', 'ZNF219']	733.8333	18
['SMAD3', 'KLF5', 'SOX2', 'TP63', 'RUNX1', 'RXRA', 'TFAP2A', 'NFE2L2', 'BCL6', 'KLF3', 'IRF6', 'TGIF1', 'SREBF1', 'SOX13', 'ZBTB7B', 'PBX1', 'KLF12', 'ZNF217']	733.7222	18
['SMAD3', 'KLF5', 'SOX2', 'TP63', 'RUNX1', 'RXRA', 'TFAP2A', 'NFE2L2', 'BCL6', 'EGR1', 'STAT3', 'SP3', 'STAT6', 'ZBTB7B', 'SOX13', 'EHF', 'MYC', 'ZNF219', 'TGIF1', 'SOX15', 'ZNF217']	733.5238	21
['SMAD3', 'KLF5', 'SOX2', 'TP63', 'RUNX1', 'RXRA', 'TFAP2A', 'FOSL2', 'BCL6', 'JUNB', 'KLF3', 'IRF6', 'TGIF1', 'EHF', 'ZNF219', 'PBX1', 'ZBTB7B', 'SOX13', 'ELF3']	733.3684	19
['SMAD3', 'KLF5', 'SOX2', 'TP63', 'RUNX1', 'RXRA', 'TFAP2A', 'NFE2L2', 'BCL6', 'KLF3', 'STAT3', 'SP3', 'PBX1', 'ZBTB7B', 'ZNF219', 'SOX13', 'TGIF1', 'SOX15', 'SREBF1', 'ZNF217']	733.3	20
['SMAD3', 'KLF5', 'SOX2', 'TP63', 'RUNX1', 'RXRA', 'TFAP2A', 'NFE2L2', 'BCL6', 'KLF3', 'IRF6', 'TGIF1', 'SREBF1', 'SOX13', 'ZBTB7B', 'PBX1', 'KLF12', 'ELF3', 'JUNB']	733.2632	19
['SMAD3', 'KLF5', 'SOX2', 'TP63', 'RUNX1', 'RXRA', 'TFAP2A', 'NFE2L2', 'BCL6', 'EGR1', 'STAT3', 'SP3', 'STAT6', 'ZBTB7B', 'SOX13', 'EHF', 'MYC', 'ZNF219', 'TGIF1', 'SOX15', 'ELF3', 'JUNB']	733.1364	22
['SMAD3', 'KLF5', 'SOX2', 'TP63', 'RUNX1', 'RXRA', 'TFAP2A', 'NFE2L2', 'BCL6', 'KLF3', 'STAT3', 'SP3', 'PBX1', 'ZBTB7B', 'ZNF219', 'SOX13', 'TGIF1', 'SOX15', 'EHF', 'ELF3', 'RARG']	732.9048	21
['SMAD3', 'KLF5', 'SOX2', 'TP63', 'RUNX1', 'RXRA', 'TFAP2A', 'NFE2L2', 'BCL6', 'KLF3', 'STAT3', 'SP3', 'PBX1', 'ZBTB7B', 'ZNF219', 'SOX13', 'TGIF1', 'SOX15', 'SREBF1', 'ELF3', 'JUNB']	732.9048	21
['SMAD3', 'KLF5', 'SOX2', 'TP63', 'RUNX1', 'RXRA', 'TFAP2A', 'NFE2L2', 'BCL6', 'EGR1', 'STAT3', 'SP3', 'DLX1', 'TGIF1', 'MYC', 'EHF', 'JUNB', 'TP73', 'ELF3']	732.8947	19
['SMAD3', 'KLF5', 'SOX2', 'TP63', 'RUNX1', 'RXRA', 'TFAP2A', 'NFE2L2', 'BCL6', 'EGR1', 'STAT3', 'SP3', 'DLX1', 'TGIF1', 'MYC', 'EHF', 'NFATC4', 'SOX13', 'ELF3', 'PBX1']	732.8	20
['SMAD3', 'KLF5', 'SOX2', 'TP63', 'RUNX1', 'RXRA', 'TFAP2A', 'FOSL2', 'BCL6', 'ZNF217', 'IRF6', 'TGIF1', 'ZBTB7B', 'PBX1', 'SOX13', 'KLF3', 'EHF', 'KLF12']	732.5556	18
['SMAD3', 'KLF5', 'SOX2', 'TP63', 'RUNX1', 'RXRA', 'TFAP2A', 'FOSL2', 'BCL6', 'ZNF217', 'STAT3', 'SOX15', 'SP3', 'ZBTB7B', 'PBX1', 'TGIF1', 'SOX13', 'KLF3', 'EHF', 'ZNF219']	732.25	20
['SMAD3', 'KLF5', 'SOX2', 'TP63', 'RUNX1', 'RXRA', 'TFAP2A', 'NFE2L2', 'BCL6', 'EGR1', 'STAT3', 'SP3', 'PBX1', 'ZBTB7B', 'TGIF1', 'RARB', 'ZNF219', 'CEBPA', 'EHF', 'NFATC4']	732.2	20
['SMAD3', 'KLF5', 'SOX2', 'TP63', 'RUNX1', 'RXRA', 'TFAP2A', 'FOSL2', 'BCL6', 'JUNB', 'KLF3', 'IRF6', 'TGIF1', 'EHF', 'KLF12', 'ELF3', 'SOX13', 'PBX1', 'ZBTB7B']	732.1579	19
['SMAD3', 'KLF5', 'SOX2', 'TP63', 'RUNX1', 'RXRA', 'TFAP2A', 'NFE2L2', 'BCL6', 'KLF3', 'STAT3', 'SP3', 'PBX1', 'ZBTB7B', 'KLF12', 'SOX13', 'TGIF1', 'SOX15', 'SREBF1', 'ZNF217']	732.15	20
['SMAD3', 'KLF5', 'SOX2', 'TP63', 'RUNX1', 'RXRA', 'TFAP2A', 'NFE2L2', 'BCL6', 'KLF3', 'IRF6', 'TGIF1', 'SREBF1', 'SOX13', 'ZBTB7B', 'STAT6', 'ZNF219', 'ZNF217']	732	18
['SMAD3', 'KLF5', 'SOX2', 'TP63', 'RUNX1', 'RXRA', 'TFAP2A', 'FOSL2', 'BCL6', 'JUNB', 'KLF3', 'STAT3', 'SP3', 'PBX1', 'ZBTB7B', 'SOX15', 'ZNF219', 'TGIF1', 'EHF', 'SOX13', 'ELF3']	731.9048	21
['SMAD3', 'KLF5', 'SOX2', 'TP63', 'RUNX1', 'RXRA', 'TFAP2A', 'NFE2L2', 'BCL6', 'KLF3', 'STAT3', 'SP3', 'PBX1', 'ZBTB7B', 'KLF12', 'SOX13', 'TGIF1', 'SOX15', 'EHF', 'ELF3', 'RARG']	731.8095	21
['SMAD3', 'KLF5', 'SOX2', 'TP63', 'RUNX1', 'RXRA', 'TFAP2A', 'NFE2L2', 'BCL6', 'KLF3', 'STAT3', 'SP3', 'PBX1', 'ZBTB7B', 'KLF12', 'SOX13', 'TGIF1', 'SOX15', 'SREBF1', 'ELF3', 'JUNB']	731.8095	21
['SMAD3', 'KLF5', 'SOX2', 'TP63', 'RUNX1', 'RXRA', 'TFAP2A', 'NFE2L2', 'BCL6', 'EGR1', 'IRF6', 'TGIF1', 'MYC', 'EHF', 'DLX1', 'SOX13', 'PBX1', 'ZNF217']	731.6667	18
['SMAD3', 'KLF5', 'SOX2', 'TP63', 'RUNX1', 'RXRA', 'TFAP2A', 'NFE2L2', 'BCL6', 'KLF3', 'IRF6', 'TGIF1', 'SREBF1', 'SOX13', 'ZBTB7B', 'STAT6', 'ZNF219', 'ELF3', 'JUNB']	731.6316	19
['SMAD3', 'KLF5', 'SOX2', 'TP63', 'RUNX1', 'RXRA', 'TFAP2A', 'NFE2L2', 'BCL6', 'EGR1', 'IRF6', 'TGIF1', 'MYC', 'EHF', 'DLX1', 'SOX13', 'PBX1', 'ELF3', 'JUNB']	731.3158	19
['SMAD3', 'KLF5', 'SOX2', 'TP63', 'RUNX1', 'RXRA', 'TFAP2A', 'FOSL2', 'BCL6', 'ZNF217', 'STAT3', 'SOX15', 'SP3', 'ZBTB7B', 'PBX1', 'TGIF1', 'SOX13', 'KLF3', 'EHF', 'KLF12']	731.1	20
['SMAD3', 'KLF5', 'SOX2', 'TP63', 'RUNX1', 'HOXC8', 'TFAP2A', 'NFE2L2', 'BCL6', 'SOX13', 'SOX15', 'EHF', 'TGIF1', 'EGR1', 'ELF3', 'FOXQ1']	731.0625	16
['SMAD3', 'KLF5', 'SOX2', 'TP63', 'RUNX1', 'RXRA', 'TFAP2A', 'NFE2L2', 'BCL6', 'EGR1', 'STAT3', 'SP3', 'PBX1', 'ZBTB7B', 'TGIF1', 'RARB', 'KLF12', 'CEBPA', 'EHF', 'NFATC4']	731.05	20
['SMAD3', 'KLF5', 'SOX2', 'TP63', 'RUNX1', 'RXRA', 'TFAP2A', 'NFE2L2', 'BCL6', 'KLF3', 'HOXC4', 'EHF', 'TGIF1', 'SOX13', 'PBX1', 'SOX15', 'SP3', 'DLX1']	731	18
['SMAD3', 'KLF5', 'SOX2', 'TP63', 'RUNX1', 'RXRA', 'TFAP2A', 'NFE2L2', 'BCL6', 'EGR1', 'HOXC4', 'EHF', 'TGIF1', 'SOX13', 'PBX1', 'NFATC4', 'DLX1', 'SP3']	730.8333	18
['SMAD3', 'KLF5', 'SOX2', 'TP63', 'RUNX1', 'RXRA', 'TFAP2A', 'FOSL2', 'BCL6', 'ZNF217', 'IRF6', 'TGIF1', 'ZBTB7B', 'STAT6', 'SOX13', 'ZNF219', 'KLF3', 'EHF']	730.8333	18
['SMAD3', 'KLF5', 'SOX2', 'TP63', 'RUNX1', 'RXRA', 'TFAP2A', 'FOSL2', 'BCL6', 'JUNB', 'KLF3', 'STAT3', 'SP3', 'PBX1', 'ZBTB7B', 'SOX15', 'KLF12', 'TGIF1', 'EHF', 'SOX13', 'ELF3']	730.8095	21
['SMAD3', 'KLF5', 'SOX2', 'TP63', 'RUNX1', 'RXRA', 'TFAP2A', 'NFE2L2', 'BCL6', 'EGR1', 'IRF6', 'TGIF1', 'RARB', 'EHF', 'ZNF219', 'PBX1', 'ZBTB7B', 'CEBPA', 'JUNB']	730.6842	19
['SMAD3', 'KLF5', 'SOX2', 'TP63', 'RUNX1', 'RXRA', 'TFAP2A', 'NFE2L2', 'BCL6', 'KLF3', 'STAT3', 'SP3', 'STAT6', 'ZBTB7B', 'SOX13', 'SREBF1', 'ZNF219', 'TGIF1', 'SOX15', 'ZNF217']	730.6	20
['SMAD3', 'KLF5', 'SOX2', 'TP63', 'RUNX1', 'RXRA', 'TFAP2A', 'FOSL2', 'BCL6', 'JUNB', 'KLF3', 'IRF6', 'TGIF1', 'EHF', 'ZNF219', 'STAT6', 'ELF3', 'SOX13', 'ZBTB7B']	730.5263	19
['SMAD3', 'KLF5', 'SOX2', 'TP63', 'RUNX1', 'RXRA', 'TFAP2A', 'NFE2L2', 'BCL6', 'EGR1', 'STAT3', 'SP3', 'PBX1', 'ZBTB7B', 'TGIF1', 'MYC', 'ZNF219', 'CEBPA', 'EHF', 'NFATC4']	730.5	20
['SMAD3', 'KLF5', 'SOX2', 'TP63', 'RUNX1', 'RXRA', 'TFAP2A', 'NFE2L2', 'BCL6', 'KLF3', 'STAT3', 'SP3', 'STAT6', 'ZBTB7B', 'SOX13', 'EHF', 'ZNF219', 'TGIF1', 'SOX15', 'ELF3', 'RARG']	730.3333	21
['SMAD3', 'KLF5', 'SOX2', 'TP63', 'RUNX1', 'RXRA', 'TFAP2A', 'NFE2L2', 'BCL6', 'KLF3', 'STAT3', 'SP3', 'STAT6', 'ZBTB7B', 'SOX13', 'SREBF1', 'ZNF219', 'TGIF1', 'SOX15', 'ELF3', 'JUNB']	730.3333	21
['SMAD3', 'KLF5', 'SOX2', 'TP63', 'RUNX1', 'RXRA', 'TFAP2A', 'NFE2L2', 'BCL6', 'EGR1', 'STAT3', 'SP3', 'DLX1', 'TGIF1', 'MYC', 'EHF', 'ZNF217', 'SOX15', 'SOX13', 'PBX1']	730.3	20
['SMAD3', 'KLF5', 'SOX2', 'TP63', 'RUNX1', 'RXRA', 'TFAP2A', 'NFE2L2', 'BCL6', 'KLF3', 'IRF6', 'TGIF1', 'EHF', 'ZNF219', 'PBX1', 'ZBTB7B', 'CEBPA', 'ZNF217']	730.2222	18
['SMAD3', 'KLF5', 'SOX2', 'TP63', 'RUNX1', 'RXRA', 'TFAP2A', 'NFE2L2', 'BCL6', 'EGR1', 'STAT3', 'SP3', 'DLX1', 'TGIF1', 'MYC', 'EHF', 'JUNB', 'SOX15', 'SOX13', 'ELF3', 'PBX1']	730.0476	21
['SMAD3', 'KLF5', 'SOX2', 'TP63', 'RUNX1', 'RXRA', 'TFAP2A', 'NFE2L2', 'BCL6', 'KLF3', 'HOXC4', 'EHF', 'TGIF1', 'HES1', 'PBX1', 'SOX15', 'ZBTB7B']	729.9412	17
['SMAD3', 'KLF5', 'SOX2', 'TP63', 'RUNX1', 'RXRA', 'TFAP2A', 'NFE2L2', 'BCL6', 'EGR1', 'STAT3', 'SP3', 'STAT6', 'TP73', 'RARB', 'ZNF219', 'JUNB', 'TGIF1', 'EHF', 'ELF3']	729.65	20
['SMAD3', 'KLF5', 'SOX2', 'TP63', 'RUNX1', 'RXRA', 'TFAP2A', 'FOSL2', 'BCL6', 'ZNF217', 'STAT3', 'SOX15', 'SP3', 'ZBTB7B', 'STAT6', 'SOX13', 'KLF3', 'ZNF219', 'EHF', 'TGIF1']	729.55	20
['SMAD3', 'KLF5', 'SOX2', 'TP63', 'RUNX1', 'RXRA', 'TFAP2A', 'NFE2L2', 'BCL6', 'EGR1', 'STAT3', 'SP3', 'STAT6', 'ZBTB7B', 'CEBPA', 'TGIF1', 'EHF', 'RARB', 'ZNF219', 'NFATC4']	729.5	20
['SMAD3', 'KLF5', 'SOX2', 'TP63', 'RUNX1', 'RXRA', 'TFAP2A', 'NFE2L2', 'BCL6', 'EGR1', 'STAT3', 'SP3', 'PBX1', 'ZBTB7B', 'TGIF1', 'RARB', 'ZNF219', 'CEBPA', 'EHF', 'SOX15', 'JUNB']	729.4762	21
['SMAD3', 'KLF5', 'SOX2', 'TP63', 'RUNX1', 'RXRA', 'TFAP2A', 'NFE2L2', 'BCL6', 'EGR1', 'IRF6', 'TGIF1', 'RARB', 'EHF', 'KLF12', 'PBX1', 'ZBTB7B', 'CEBPA', 'JUNB']	729.4737	19
['SMAD3', 'KLF5', 'SOX2', 'TP63', 'RUNX1', 'RXRA', 'TFAP2A', 'FOSL2', 'BCL6', 'JUNB', 'KLF3', 'STAT3', 'SP3', 'STAT6', 'ZBTB7B', 'SOX13', 'SOX15', 'ELF3', 'ZNF219', 'EHF', 'TGIF1']	729.3333	21
['SMAD3', 'KLF5', 'SOX2', 'TP63', 'RUNX1', 'RXRA', 'TFAP2A', 'NFE2L2', 'BCL6', 'KLF3', 'STAT3', 'SP3', 'STAT6', 'ZBTB7B', 'SOX13', 'EHF', 'KLF12', 'SOX15', 'ELF3', 'RARG', 'TGIF1']	729.2381	21
['SMAD3', 'KLF5', 'SOX2', 'TP63', 'RUNX1', 'RXRA', 'TFAP2A', 'NFE2L2', 'BCL6', 'KLF3', 'STAT3', 'SP3', 'PBX1', 'ZBTB7B', 'ZNF219', 'CEBPA', 'EHF', 'TGIF1', 'SOX15', 'ZNF217']	729	20
['SMAD3', 'KLF5', 'SOX2', 'TP63', 'RUNX1', 'RXRA', 'TFAP2A', 'NFE2L2', 'BCL6', 'KLF3', 'IRF6', 'TGIF1', 'EHF', 'KLF12', 'PBX1', 'ZBTB7B', 'CEBPA', 'ZNF217']	728.9444	18
['SMAD3', 'KLF5', 'SOX2', 'TP63', 'RUNX1', 'RXRA', 'TFAP2A', 'NFE2L2', 'BCL6', 'EGR1', 'IRF6', 'TGIF1', 'MYC', 'EHF', 'PBX1', 'ZBTB7B', 'ZNF219', 'CEBPA', 'JUNB']	728.8947	19
['SMAD3', 'KLF5', 'SOX2', 'TP63', 'RUNX1', 'RXRA', 'TFAP2A', 'NFE2L2', 'BCL6', 'EGR1', 'STAT3', 'SP3', 'STAT6', 'TP73', 'RARB', 'KLF12', 'JUNB', 'TGIF1', 'EHF', 'ELF3']	728.5	20
['SMAD3', 'KLF5', 'SOX2', 'TP63', 'RUNX1', 'RXRA', 'TFAP2A', 'NFE2L2', 'BCL6', 'EGR1', 'STAT3', 'SP3', 'PBX1', 'ZBTB7B', 'TGIF1', 'RARB', 'KLF12', 'CEBPA', 'EHF', 'SOX15', 'JUNB']	728.381	21
['SMAD3', 'KLF5', 'SOX2', 'TP63', 'RUNX1', 'RXRA', 'TFAP2A', 'NFE2L2', 'BCL6', 'EGR1', 'STAT3', 'SP3', 'STAT6', 'ZBTB7B', 'CEBPA', 'TGIF1', 'EHF', 'RARB', 'KLF12', 'NFATC4']	728.35	20
['SMAD3', 'KLF5', 'SOX2', 'TP63', 'RUNX1', 'RXRA', 'TFAP2A', 'NFE2L2', 'BCL6', 'EGR1', 'IRF6', 'TGIF1', 'RARB', 'EHF', 'ZNF219', 'PBX1', 'ZBTB7B', 'SOX13', 'ELF3', 'NFATC4']	728.15	20
['SMAD3', 'KLF5', 'SOX2', 'TP63', 'RUNX1', 'RXRA', 'TFAP2A', 'NFE2L2', 'BCL6', 'EGR1', 'STAT3', 'SP3', 'STAT6', 'TP73', 'MYC', 'ZNF219', 'JUNB', 'TGIF1', 'EHF', 'ELF3']	727.95	20
['SMAD3', 'KLF5', 'SOX2', 'TP63', 'RUNX1', 'RXRA', 'TFAP2A', 'NFE2L2', 'BCL6', 'EGR1', 'STAT3', 'SP3', 'PBX1', 'ZBTB7B', 'TGIF1', 'MYC', 'ZNF219', 'CEBPA', 'EHF', 'SOX15', 'JUNB']	727.8571	21
['SMAD3', 'KLF5', 'SOX2', 'TP63', 'RUNX1', 'RXRA', 'TFAP2A', 'NFE2L2', 'BCL6', 'KLF3', 'STAT3', 'SP3', 'PBX1', 'ZBTB7B', 'KLF12', 'CEBPA', 'EHF', 'TGIF1', 'SOX15', 'ZNF217']	727.85	20
['SMAD3', 'KLF5', 'SOX2', 'TP63', 'RUNX1', 'RXRA', 'TFAP2A', 'NFE2L2', 'BCL6', 'EGR1', 'IRF6', 'TGIF1', 'RARB', 'EHF', 'ZNF219', 'STAT6', 'ZBTB7B', 'CEBPA', 'JUNB']	727.8421	19
['SMAD3', 'KLF5', 'SOX2', 'TP63', 'RUNX1', 'RXRA', 'TFAP2A', 'NFE2L2', 'BCL6', 'KLF3', 'IRF6', 'TGIF1', 'EHF', 'ZNF219', 'PBX1', 'ZBTB7B', 'CEBPA', 'NFATC4']	727.8333	18
['SMAD3', 'KLF5', 'SOX2', 'TP63', 'RUNX1', 'RXRA', 'TFAP2A', 'NFE2L2', 'BCL6', 'EGR1', 'STAT3', 'SP3', 'STAT6', 'ZBTB7B', 'CEBPA', 'TGIF1', 'EHF', 'MYC', 'ZNF219', 'NFATC4']	727.8	20
['SMAD3', 'KLF5', 'SOX2', 'TP63', 'RUNX1', 'RXRA', 'TFAP2A', 'NFE2L2', 'BCL6', 'KLF3', 'STAT3', 'SP3', 'DLX1', 'KLF12', 'TGIF1', 'EHF', 'SOX13', 'PBX1', 'NFATC4', 'ELF3']	727.4	20
['SMAD3', 'KLF5', 'SOX2', 'TP63', 'RUNX1', 'RXRA', 'TFAP2A', 'NFE2L2', 'BCL6', 'KLF3', 'IRF6', 'TGIF1', 'EHF', 'ZNF219', 'STAT6', 'ZBTB7B', 'CEBPA', 'ZNF217']	727.2222	18
['SMAD3', 'KLF5', 'SOX2', 'TP63', 'RUNX1', 'RXRA', 'TFAP2A', 'NFE2L2', 'BCL6', 'KLF3', 'STAT3', 'SP3', 'DLX1', 'KLF12', 'TGIF1', 'EHF', 'TP73', 'ELF3', 'JUNB']	727.2105	19
['SMAD3', 'KLF5', 'SOX2', 'TP63', 'RUNX1', 'RXRA', 'TFAP2A', 'NFE2L2', 'BCL6', 'EGR1', 'IRF6', 'TGIF1', 'RARB', 'EHF', 'KLF12', 'PBX1', 'ZBTB7B', 'SOX13', 'ELF3', 'NFATC4']	727	20
['SMAD3', 'KLF5', 'SOX2', 'TP63', 'RUNX1', 'RXRA', 'TFAP2A', 'NFE2L2', 'BCL6', 'EGR1', 'STAT3', 'SP3', 'STAT6', 'ZBTB7B', 'CEBPA', 'TGIF1', 'EHF', 'RARB', 'ZNF219', 'SOX15', 'JUNB']	726.9048	21
['SMAD3', 'KLF5', 'SOX2', 'TP63', 'RUNX1', 'RXRA', 'TFAP2A', 'NFE2L2', 'BCL6', 'EGR1', 'IRF6', 'TGIF1', 'RARB', 'EHF', 'KLF12', 'STAT6', 'ZBTB7B', 'CEBPA', 'JUNB']	726.6316	19
['SMAD3', 'KLF5', 'SOX2', 'TP63', 'RUNX1', 'RXRA', 'TFAP2A', 'NFE2L2', 'BCL6', 'KLF3', 'IRF6', 'TGIF1', 'EHF', 'KLF12', 'PBX1', 'ZBTB7B', 'CEBPA', 'NFATC4']	726.5556	18
['SMAD3', 'KLF5', 'SOX2', 'TP63', 'RUNX1', 'RXRA', 'TFAP2A', 'NFE2L2', 'BCL6', 'EGR1', 'IRF6', 'TGIF1', 'MYC', 'EHF', 'PBX1', 'ZBTB7B', 'ZNF219', 'SOX13', 'ELF3', 'NFATC4']	726.45	20
['SMAD3', 'KLF5', 'SOX2', 'TP63', 'RUNX1', 'RXRA', 'TFAP2A', 'NFE2L2', 'BCL6', 'KLF3', 'STAT3', 'SP3', 'STAT6', 'ZBTB7B', 'CEBPA', 'TGIF1', 'EHF', 'ZNF219', 'SOX15', 'ZNF217']	726.3	20
['SMAD3', 'KLF5', 'SOX2', 'TP63', 'RUNX1', 'RXRA', 'NFIB', 'STAT3', 'BCL6', 'EGR1', 'SP3', 'SOX15', 'TGIF1', 'PBX1', 'KLF12', 'ZBTB7B', 'CEBPA', 'EHF']	726.2778	18
['SMAD3', 'KLF5', 'SOX2', 'TP63', 'RUNX1', 'RXRA', 'TFAP2A', 'NFE2L2', 'BCL6', 'EGR1', 'IRF6', 'TGIF1', 'MYC', 'EHF', 'STAT6', 'ZBTB7B', 'CEBPA', 'ZNF219', 'JUNB']	726.0526	19
['SMAD3', 'KLF5', 'SOX2', 'TP63', 'RUNX1', 'RXRA', 'TFAP2A', 'NFE2L2', 'BCL6', 'EGR1', 'IRF6', 'TGIF1', 'RARB', 'SREBF1', 'SOX13', 'ZBTB7B', 'PBX1', 'ZNF219', 'ZNF217']	726	19
['SMAD3', 'KLF5', 'SOX2', 'TP63', 'RUNX1', 'RXRA', 'TFAP2A', 'NFE2L2', 'BCL6', 'EGR1', 'IRF6', 'TGIF1', 'RARB', 'SREBF1', 'SOX13', 'ZBTB7B', 'PBX1', 'ZNF219', 'ELF3', 'JUNB']	725.95	20
['SMAD3', 'KLF5', 'SOX2', 'TP63', 'RUNX1', 'RXRA', 'TFAP2A', 'NFE2L2', 'BCL6', 'KLF3', 'IRF6', 'TGIF1', 'EHF', 'KLF12', 'STAT6', 'ZBTB7B', 'CEBPA', 'ZNF217']	725.9444	18
['SMAD3', 'KLF5', 'SOX2', 'TP63', 'RUNX1', 'RXRA', 'TFAP2A', 'NFE2L2', 'BCL6', 'EGR1', 'STAT3', 'SP3', 'STAT6', 'ZBTB7B', 'CEBPA', 'TGIF1', 'EHF', 'RARB', 'KLF12', 'SOX15', 'JUNB']	725.8095	21
['SMAD3', 'KLF5', 'SOX2', 'TP63', 'RUNX1', 'RXRA', 'TFAP2A', 'NFE2L2', 'BCL6', 'EGR1', 'HOXC4', 'EHF', 'TGIF1', 'SOX13', 'FOXQ1', 'SOX15', 'SP3', 'DLX1']	725.7778	18
['SMAD3', 'KLF5', 'SOX2', 'TP63', 'RUNX1', 'RXRA', 'TFAP2A', 'NFE2L2', 'BCL6', 'KLF3', 'IRF6', 'TGIF1', 'EHF', 'KLF12', 'DLX1', 'SOX13', 'PBX1', 'ZNF217']	725.6667	18
['SMAD3', 'KLF5', 'SOX2', 'TP63', 'RUNX1', 'RXRA', 'TFAP2A', 'NFE2L2', 'BCL6', 'KLF3', 'IRF6', 'TGIF1', 'EHF', 'KLF12', 'DLX1', 'SOX13', 'PBX1', 'ELF3', 'JUNB']	725.6316	19
['SMAD3', 'KLF5', 'SOX2', 'TP63', 'RUNX1', 'RXRA', 'TFAP2A', 'NFE2L2', 'BCL6', 'EGR1', 'IRF6', 'TGIF1', 'RARB', 'EHF', 'ZNF219', 'STAT6', 'ZBTB7B', 'SOX13', 'ELF3', 'NFATC4']	725.45	20
['SMAD3', 'KLF5', 'SOX2', 'TP63', 'RUNX1', 'RXRA', 'TFAP2A', 'NFE2L2', 'BCL6', 'KLF3', 'STAT3', 'SP3', 'DLX1', 'ZBTB7A', 'JUNB', 'SOX13', 'SREBF1']	725.3529	17
['SMAD3', 'KLF5', 'SOX2', 'TP63', 'RUNX1', 'RXRA', 'TFAP2A', 'NFE2L2', 'BCL6', 'EGR1', 'STAT3', 'SP3', 'STAT6', 'ZBTB7B', 'CEBPA', 'TGIF1', 'EHF', 'MYC', 'ZNF219', 'SOX15', 'JUNB']	725.2857	21
['SMAD3', 'KLF5', 'SOX2', 'TP63', 'RUNX1', 'RXRA', 'TFAP2A', 'NFE2L2', 'BCL6', 'EGR1', 'STAT3', 'SP3', 'PBX1', 'ZBTB7B', 'TGIF1', 'RARB', 'ZNF219', 'SOX13', 'SOX15', 'SREBF1', 'ZNF217']	725.2381	21
['SMAD3', 'KLF5', 'SOX2', 'TP63', 'RUNX1', 'RXRA', 'TFAP2A', 'NFE2L2', 'BCL6', 'EGR1', 'STAT3', 'SP3', 'PBX1', 'ZBTB7B', 'TGIF1', 'RARB', 'ZNF219', 'SOX13', 'SOX15', 'EHF', 'ELF3', 'RARG']	725.2273	22
['SMAD3', 'KLF5', 'SOX2', 'TP63', 'RUNX1', 'RXRA', 'TFAP2A', 'NFE2L2', 'BCL6', 'EGR1', 'STAT3', 'SP3', 'PBX1', 'ZBTB7B', 'TGIF1', 'RARB', 'ZNF219', 'SOX13', 'SOX15', 'SREBF1', 'ELF3', 'JUNB']	725.2273	22
['SMAD3', 'KLF5', 'SOX2', 'TP63', 'RUNX1', 'RXRA', 'TFAP2A', 'NFE2L2', 'BCL6', 'KLF3', 'STAT3', 'SP3', 'STAT6', 'ZBTB7B', 'CEBPA', 'TGIF1', 'EHF', 'KLF12', 'SOX15', 'ZNF217']	725.15	20
['SMAD3', 'KLF5', 'SOX2', 'TP63', 'RUNX1', 'RXRA', 'TFAP2A', 'NFE2L2', 'BCL6', 'KLF3', 'IRF6', 'TGIF1', 'EHF', 'ZNF219', 'STAT6', 'TP73', 'JUNB', 'ELF3']	725	18
['SMAD3', 'KLF5', 'SOX2', 'TP63', 'RUNX1', 'RXRA', 'TFAP2A', 'NFE2L2', 'BCL6', 'KLF3', 'STAT3', 'SP3', 'DLX1', 'KLF12', 'TGIF1', 'EHF', 'SOX13', 'PBX1', 'SOX15', 'JUNB', 'ELF3']	724.9048	21
['SMAD3', 'KLF5', 'SOX2', 'TP63', 'RUNX1', 'RXRA', 'TFAP2A', 'NFE2L2', 'BCL6', 'KLF3', 'STAT3', 'SP3', 'DLX1', 'KLF12', 'TGIF1', 'EHF', 'SOX13', 'PBX1', 'SOX15', 'ZNF217']	724.9	20
['SMAD3', 'KLF5', 'SOX2', 'TP63', 'RUNX1', 'RXRA', 'TFAP2A', 'FOSL2', 'BCL6', 'JUNB', 'EGR1', 'IRF6', 'TGIF1', 'RARB', 'EHF', 'ZNF219', 'PBX1', 'ZBTB7B', 'SOX13', 'ELF3']	724.9	20
['SMAD3', 'KLF5', 'SOX2', 'TP63', 'RUNX1', 'RXRA', 'TFAP2A', 'FOSL2', 'BCL6', 'ZNF217', 'IRF6', 'TGIF1', 'ZBTB7B', 'PBX1', 'SOX13', 'EGR1', 'RARB', 'EHF', 'ZNF219']	724.8947	19
['SMAD3', 'KLF5', 'SOX2', 'TP63', 'RUNX1', 'RXRA', 'TFAP2A', 'NFE2L2', 'BCL6', 'KLF3', 'STAT3', 'HES1', 'ZBTB7B', 'ZNF219', 'SOX15', 'ELF3', 'PBX1', 'TGIF1', 'EHF', 'JUNB']	724.85	20
['SMAD3', 'KLF5', 'SOX2', 'TP63', 'RUNX1', 'RXRA', 'TFAP2A', 'NFE2L2', 'BCL6', 'KLF3', 'IRF6', 'TGIF1', 'EHF', 'ZNF219', 'STAT6', 'ZBTB7B', 'CEBPA', 'NFATC4']	724.8333	18
['SMAD3', 'KLF5', 'SOX2', 'TP63', 'RUNX1', 'RXRA', 'TFAP2A', 'NFE2L2', 'BCL6', 'EGR1', 'IRF6', 'TGIF1', 'RARB', 'SREBF1', 'SOX13', 'ZBTB7B', 'PBX1', 'KLF12', 'ELF3', 'JUNB']	724.8	20
['SMAD3', 'KLF5', 'SOX2', 'TP63', 'RUNX1', 'RXRA', 'TFAP2A', 'NFE2L2', 'BCL6', 'EGR1', 'IRF6', 'TGIF1', 'RARB', 'SREBF1', 'SOX13', 'ZBTB7B', 'PBX1', 'KLF12', 'ZNF217']	724.7895	19
['SMAD3', 'KLF5', 'SOX2', 'TP63', 'RUNX1', 'RXRA', 'TFAP2A', 'NFE2L2', 'BCL6', 'KLF3', 'STAT3', 'SP3', 'STAT6', 'TP73', 'ZNF219', 'JUNB', 'TGIF1', 'SREBF1', 'ELF3']	724.5789	19
['SMAD3', 'KLF5', 'SOX2', 'TP63', 'RUNX1', 'RXRA', 'TFAP2A', 'NFE2L2', 'BCL6', 'KLF3', 'STAT3', 'SP3', 'STAT6', 'TP73', 'ZNF219', 'RARG', 'ELF3', 'EHF', 'TGIF1']	724.5789	19
['SMAD3', 'KLF5', 'SOX2', 'TP63', 'RUNX1', 'RXRA', 'TFAP2A', 'NFE2L2', 'BCL6', 'KLF3', 'STAT3', 'SP3', 'DLX1', 'ZBTB7A', 'JUNB', 'CEBPA']	724.5625	16
['SMAD3', 'KLF5', 'SOX2', 'TP63', 'RUNX1', 'RXRA', 'TFAP2A', 'NFE2L2', 'BCL6', 'KLF3', 'HOXC4', 'EHF', 'TGIF1', 'SOX13', 'PBX1', 'NFATC4', 'ZBTB7B', 'IRF6']	724.4444	18
['SMAD3', 'KLF5', 'SOX2', 'TP63', 'RUNX1', 'RXRA', 'TFAP2A', 'FOSL2', 'BCL6', 'JUNB', 'EGR1', 'STAT3', 'SP3', 'PBX1', 'ZBTB7B', 'SOX15', 'TGIF1', 'RARB', 'ZNF219', 'EHF', 'SOX13', 'ELF3']	724.2727	22
['SMAD3', 'KLF5', 'SOX2', 'TP63', 'RUNX1', 'RXRA', 'TFAP2A', 'NFE2L2', 'BCL6', 'EGR1', 'IRF6', 'TGIF1', 'MYC', 'SREBF1', 'SOX13', 'ZBTB7B', 'PBX1', 'ZNF219', 'ELF3', 'JUNB']	724.25	20
['SMAD3', 'KLF5', 'SOX2', 'TP63', 'RUNX1', 'RXRA', 'TFAP2A', 'FOSL2', 'BCL6', 'ZNF217', 'STAT3', 'SOX15', 'SP3', 'ZBTB7B', 'PBX1', 'TGIF1', 'SOX13', 'EGR1', 'RARB', 'EHF', 'ZNF219']	724.2381	21
['SMAD3', 'KLF5', 'SOX2', 'TP63', 'RUNX1', 'RXRA', 'TFAP2A', 'FOSL2', 'BCL6', 'JUNB', 'KLF3', 'IRF6', 'TGIF1', 'EHF', 'ZNF219', 'PBX1', 'ZBTB7B', 'CEBPA']	724.2222	18
['SMAD3', 'KLF5', 'SOX2', 'TP63', 'RUNX1', 'RXRA', 'TFAP2A', 'NFE2L2', 'BCL6', 'EGR1', 'IRF6', 'TGIF1', 'MYC', 'SREBF1', 'SOX13', 'ZBTB7B', 'PBX1', 'ZNF219', 'ZNF217']	724.2105	19
['SMAD3', 'KLF5', 'SOX2', 'TP63', 'RUNX1', 'RXRA', 'TFAP2A', 'NFE2L2', 'BCL6', 'EGR1', 'STAT3', 'SP3', 'PBX1', 'ZBTB7B', 'TGIF1', 'RARB', 'KLF12', 'SOX13', 'SOX15', 'EHF', 'ELF3', 'RARG']	724.1818	22
['SMAD3', 'KLF5', 'SOX2', 'TP63', 'RUNX1', 'RXRA', 'TFAP2A', 'NFE2L2', 'BCL6', 'EGR1', 'STAT3', 'SP3', 'PBX1', 'ZBTB7B', 'TGIF1', 'RARB', 'KLF12', 'SOX13', 'SOX15', 'SREBF1', 'ELF3', 'JUNB']	724.1818	22
['SMAD3', 'KLF5', 'SOX2', 'TP63', 'RUNX1', 'RXRA', 'TFAP2A', 'NFE2L2', 'BCL6', 'EGR1', 'STAT3', 'SP3', 'PBX1', 'ZBTB7B', 'TGIF1', 'RARB', 'KLF12', 'SOX13', 'SOX15', 'SREBF1', 'ZNF217']	724.1429	21
['SMAD3', 'KLF5', 'SOX2', 'TP63', 'RUNX1', 'RXRA', 'TFAP2A', 'NFE2L2', 'BCL6', 'EGR1', 'STAT3', 'SP3', 'DLX1', 'TGIF1', 'MYC', 'EHF', 'NFATC4', 'CEBPA', 'PBX1']	724.1053	19
['SMAD3', 'KLF5', 'SOX2', 'TP63', 'RUNX1', 'RXRA', 'TFAP2A', 'NFE2L2', 'BCL6', 'EGR1', 'IRF6', 'TGIF1', 'MYC', 'EHF', 'STAT6', 'ZBTB7B', 'SOX13', 'ZNF219', 'ELF3', 'NFATC4']	723.75	20
['SMAD3', 'KLF5', 'SOX2', 'TP63', 'RUNX1', 'RXRA', 'TFAP2A', 'FOSL2', 'BCL6', 'JUNB', 'EGR1', 'IRF6', 'TGIF1', 'RARB', 'EHF', 'KLF12', 'ELF3', 'SOX13', 'PBX1', 'ZBTB7B']	723.75	20
['SMAD3', 'KLF5', 'SOX2', 'TP63', 'RUNX1', 'RXRA', 'TFAP2A', 'NFE2L2', 'BCL6', 'KLF3', 'IRF6', 'TGIF1', 'EHF', 'KLF12', 'STAT6', 'TP73', 'JUNB', 'ELF3']	723.7222	18
['SMAD3', 'KLF5', 'SOX2', 'TP63', 'RUNX1', 'RXRA', 'TFAP2A', 'FOSL2', 'BCL6', 'ZNF217', 'IRF6', 'TGIF1', 'ZBTB7B', 'PBX1', 'SOX13', 'EGR1', 'RARB', 'EHF', 'KLF12']	723.6842	19
['SMAD3', 'KLF5', 'SOX2', 'TP63', 'RUNX1', 'RXRA', 'TFAP2A', 'NFE2L2', 'BCL6', 'EGR1', 'STAT3', 'SP3', 'PBX1', 'ZBTB7B', 'TGIF1', 'MYC', 'ZNF219', 'SOX13', 'SOX15', 'EHF', 'ELF3', 'RARG']	723.6818	22
['SMAD3', 'KLF5', 'SOX2', 'TP63', 'RUNX1', 'RXRA', 'TFAP2A', 'NFE2L2', 'BCL6', 'EGR1', 'STAT3', 'SP3', 'PBX1', 'ZBTB7B', 'TGIF1', 'MYC', 'ZNF219', 'SOX13', 'SOX15', 'SREBF1', 'ELF3', 'JUNB']	723.6818	22
['SMAD3', 'KLF5', 'SOX2', 'TP63', 'RUNX1', 'RXRA', 'TFAP2A', 'NFE2L2', 'BCL6', 'EGR1', 'STAT3', 'SP3', 'PBX1', 'ZBTB7B', 'TGIF1', 'MYC', 'ZNF219', 'SOX13', 'SOX15', 'SREBF1', 'ZNF217']	723.619	21
['SMAD3', 'KLF5', 'SOX2', 'TP63', 'RUNX1', 'RXRA', 'TFAP2A', 'FOSL2', 'BCL6', 'JUNB', 'KLF3', 'STAT3', 'SP3', 'PBX1', 'ZBTB7B', 'SOX15', 'ZNF219', 'TGIF1', 'EHF', 'CEBPA']	723.6	20
['SMAD3', 'KLF5', 'SOX2', 'TP63', 'RUNX1', 'RXRA', 'TFAP2A', 'NFE2L2', 'BCL6', 'KLF3', 'IRF6', 'TGIF1', 'EHF', 'KLF12', 'STAT6', 'ZBTB7B', 'CEBPA', 'NFATC4']	723.5556	18
['SMAD3', 'KLF5', 'SOX2', 'TP63', 'RUNX1', 'RXRA', 'TFAP2A', 'FOSL2', 'BCL6', 'JUNB', 'KLF3', 'STAT3', 'SP3', 'STAT6', 'TP73', 'ZNF219', 'TGIF1', 'EHF', 'ELF3']	723.4737	19
['SMAD3', 'KLF5', 'SOX2', 'TP63', 'RUNX1', 'RXRA', 'TFAP2A', 'NFE2L2', 'BCL6', 'KLF3', 'STAT3', 'SP3', 'STAT6', 'TP73', 'ZNF219', 'JUNB', 'TGIF1', 'EHF', 'CEBPA']	723.4211	19
['SMAD3', 'KLF5', 'SOX2', 'TP63', 'RUNX1', 'RXRA', 'TFAP2A', 'NFE2L2', 'BCL6', 'KLF3', 'STAT3', 'SP3', 'STAT6', 'TP73', 'KLF12', 'JUNB', 'TGIF1', 'SREBF1', 'ELF3']	723.3684	19
['SMAD3', 'KLF5', 'SOX2', 'TP63', 'RUNX1', 'RXRA', 'TFAP2A', 'NFE2L2', 'BCL6', 'KLF3', 'STAT3', 'SP3', 'STAT6', 'TP73', 'KLF12', 'RARG', 'ELF3', 'EHF', 'TGIF1']	723.3684	19
['SMAD3', 'KLF5', 'SOX2', 'TP63', 'RUNX1', 'RXRA', 'TFAP2A', 'NFE2L2', 'BCL6', 'EGR1', 'IRF6', 'TGIF1', 'RARB', 'SREBF1', 'SOX13', 'ZBTB7B', 'STAT6', 'ZNF219', 'ELF3', 'JUNB']	723.25	20
['SMAD3', 'KLF5', 'SOX2', 'TP63', 'RUNX1', 'RXRA', 'TFAP2A', 'FOSL2', 'BCL6', 'JUNB', 'EGR1', 'STAT3', 'SP3', 'PBX1', 'ZBTB7B', 'SOX15', 'TGIF1', 'RARB', 'KLF12', 'EHF', 'SOX13', 'ELF3']	723.2273	22
['SMAD3', 'KLF5', 'SOX2', 'TP63', 'RUNX1', 'RXRA', 'TFAP2A', 'FOSL2', 'BCL6', 'JUNB', 'EGR1', 'IRF6', 'TGIF1', 'MYC', 'EHF', 'ELF3', 'SOX13', 'ZBTB7B', 'PBX1', 'ZNF219']	723.2	20
['SMAD3', 'KLF5', 'SOX2', 'TP63', 'RUNX1', 'RXRA', 'TFAP2A', 'NFE2L2', 'BCL6', 'EGR1', 'IRF6', 'TGIF1', 'RARB', 'SREBF1', 'SOX13', 'ZBTB7B', 'STAT6', 'ZNF219', 'ZNF217']	723.1579	19
['SMAD3', 'KLF5', 'SOX2', 'TP63', 'RUNX1', 'RXRA', 'TFAP2A', 'FOSL2', 'BCL6', 'ZNF217', 'STAT3', 'SOX15', 'SP3', 'ZBTB7B', 'PBX1', 'TGIF1', 'SOX13', 'EGR1', 'RARB', 'EHF', 'KLF12']	723.1429	21
['SMAD3', 'KLF5', 'SOX2', 'TP63', 'RUNX1', 'RXRA', 'TFAP2A', 'FOSL2', 'BCL6', 'ZNF217', 'IRF6', 'TGIF1', 'ZBTB7B', 'PBX1', 'SOX13', 'EGR1', 'MYC', 'ZNF219', 'EHF']	723.1053	19
['SMAD3', 'KLF5', 'SOX2', 'TP63', 'RUNX1', 'RXRA', 'TFAP2A', 'NFE2L2', 'BCL6', 'KLF3', 'IRF6', 'TGIF1', 'SREBF1', 'SOX13', 'ZBTB7B', 'PBX1', 'ZNF219', 'ELF3', 'NFATC4']	723	19
['SMAD3', 'KLF5', 'SOX2', 'TP63', 'RUNX1', 'RXRA', 'TFAP2A', 'FOSL2', 'BCL6', 'JUNB', 'KLF3', 'IRF6', 'TGIF1', 'EHF', 'KLF12', 'CEBPA', 'PBX1', 'ZBTB7B']	722.9444	18
['SMAD3', 'KLF5', 'SOX2', 'TP63', 'RUNX1', 'RXRA', 'TFAP2A', 'NFE2L2', 'BCL6', 'EGR1', 'STAT3', 'SP3', 'STAT6', 'ZBTB7B', 'SOX13', 'EHF', 'RARB', 'ZNF219', 'TGIF1', 'SOX15', 'ELF3', 'RARG']	722.7727	22
['SMAD3', 'KLF5', 'SOX2', 'TP63', 'RUNX1', 'RXRA', 'TFAP2A', 'NFE2L2', 'BCL6', 'EGR1', 'STAT3', 'SP3', 'STAT6', 'ZBTB7B', 'SOX13', 'SREBF1', 'RARB', 'ZNF219', 'TGIF1', 'SOX15', 'ELF3', 'JUNB']	722.7727	22
['SMAD3', 'KLF5', 'SOX2', 'TP63', 'RUNX1', 'RXRA', 'TFAP2A', 'FOSL2', 'BCL6', 'JUNB', 'EGR1', 'STAT3', 'SP3', 'PBX1', 'ZBTB7B', 'SOX15', 'TGIF1', 'MYC', 'ZNF219', 'EHF', 'SOX13', 'ELF3']	722.7273	22
['SMAD3', 'KLF5', 'SOX2', 'TP63', 'RUNX1', 'RXRA', 'TFAP2A', 'NFE2L2', 'BCL6', 'EGR1', 'STAT3', 'SP3', 'STAT6', 'ZBTB7B', 'SOX13', 'SREBF1', 'RARB', 'ZNF219', 'TGIF1', 'SOX15', 'ZNF217']	722.6667	21
['SMAD3', 'KLF5', 'SOX2', 'TP63', 'RUNX1', 'RXRA', 'TFAP2A', 'FOSL2', 'BCL6', 'ZNF217', 'STAT3', 'SOX15', 'SP3', 'ZBTB7B', 'PBX1', 'TGIF1', 'SOX13', 'EGR1', 'MYC', 'ZNF219', 'EHF']	722.619	21
['SMAD3', 'KLF5', 'SOX2', 'TP63', 'RUNX1', 'RXRA', 'TFAP2A', 'FOSL2', 'BCL6', 'JUNB', 'KLF3', 'STAT3', 'SP3', 'PBX1', 'ZBTB7B', 'SOX15', 'KLF12', 'TGIF1', 'EHF', 'CEBPA']	722.45	20
['SMAD3', 'KLF5', 'SOX2', 'TP63', 'RUNX1', 'RXRA', 'TFAP2A', 'FOSL2', 'BCL6', 'JUNB', 'KLF3', 'STAT3', 'SP3', 'STAT6', 'TP73', 'KLF12', 'TGIF1', 'EHF', 'ELF3']	722.2632	19
['SMAD3', 'KLF5', 'SOX2', 'TP63', 'RUNX1', 'RXRA', 'TFAP2A', 'NFE2L2', 'BCL6', 'KLF3', 'STAT3', 'SP3', 'STAT6', 'TP73', 'KLF12', 'JUNB', 'TGIF1', 'EHF', 'CEBPA']	722.2105	19
['SMAD3', 'KLF5', 'SOX2', 'TP63', 'RUNX1', 'RXRA', 'TFAP2A', 'FOSL2', 'BCL6', 'JUNB', 'EGR1', 'IRF6', 'TGIF1', 'RARB', 'EHF', 'ZNF219', 'STAT6', 'ELF3', 'SOX13', 'ZBTB7B']	722.2	20
['SMAD3', 'KLF5', 'SOX2', 'TP63', 'RUNX1', 'RXRA', 'TFAP2A', 'NFE2L2', 'BCL6', 'KLF3', 'STAT3', 'HES1', 'ZBTB7B', 'ZNF219', 'SOX15', 'ELF3', 'STAT6', 'TGIF1', 'EHF', 'JUNB']	722.15	20
['SMAD3', 'KLF5', 'SOX2', 'TP63', 'RUNX1', 'RXRA', 'TFAP2A', 'NFE2L2', 'BCL6', 'EGR1', 'IRF6', 'TGIF1', 'MYC', 'EHF', 'DLX1', 'CEBPA', 'PBX1', 'JUNB']	722.0556	18
['SMAD3', 'KLF5', 'SOX2', 'TP63', 'RUNX1', 'RXRA', 'TFAP2A', 'FOSL2', 'BCL6', 'ZNF217', 'IRF6', 'TGIF1', 'ZBTB7B', 'STAT6', 'SOX13', 'ZNF219', 'EGR1', 'EHF', 'RARB']	722.0526	19
['SMAD3', 'KLF5', 'SOX2', 'TP63', 'RUNX1', 'RXRA', 'TFAP2A', 'FOSL2', 'BCL6', 'JUNB', 'EGR1', 'STAT3', 'SP3', 'STAT6', 'ZBTB7B', 'SOX13', 'SOX15', 'ELF3', 'RARB', 'ZNF219', 'EHF', 'TGIF1']	721.8182	22
['SMAD3', 'KLF5', 'SOX2', 'TP63', 'RUNX1', 'RXRA', 'TFAP2A', 'NFE2L2', 'BCL6', 'KLF3', 'IRF6', 'TGIF1', 'SREBF1', 'SOX13', 'ZBTB7B', 'PBX1', 'KLF12', 'ELF3', 'NFATC4']	721.7895	19
['SMAD3', 'KLF5', 'SOX2', 'TP63', 'RUNX1', 'RXRA', 'TFAP2A', 'NFE2L2', 'BCL6', 'EGR1', 'STAT3', 'SP3', 'STAT6', 'ZBTB7B', 'SOX13', 'EHF', 'MYC', 'FOXQ1', 'TGIF1', 'NFATC4', 'ELF3']	721.7619	21
['SMAD3', 'KLF5', 'SOX2', 'TP63', 'RUNX1', 'RXRA', 'TFAP2A', 'NFE2L2', 'BCL6', 'EGR1', 'STAT3', 'SP3', 'STAT6', 'ZBTB7B', 'SOX13', 'EHF', 'RARB', 'KLF12', 'SOX15', 'ELF3', 'RARG', 'TGIF1']	721.7273	22
['SMAD3', 'KLF5', 'SOX2', 'TP63', 'RUNX1', 'RXRA', 'TFAP2A', 'FOSL2', 'BCL6', 'ZNF217', 'STAT3', 'SOX15', 'SP3', 'ZBTB7B', 'STAT6', 'SOX13', 'EGR1', 'RARB', 'ZNF219', 'EHF', 'TGIF1']	721.6667	21
['SMAD3', 'KLF5', 'SOX2', 'TP63', 'RUNX1', 'RXRA', 'TFAP2A', 'NFE2L2', 'BCL6', 'EGR1', 'STAT3', 'SP3', 'DLX1', 'TGIF1', 'MYC', 'EHF', 'JUNB', 'SOX15', 'CEBPA', 'PBX1']	721.65	20
['SMAD3', 'KLF5', 'SOX2', 'TP63', 'RUNX1', 'RXRA', 'TFAP2A', 'NFE2L2', 'BCL6', 'EGR1', 'IRF6', 'TGIF1', 'MYC', 'SREBF1', 'SOX13', 'ZBTB7B', 'STAT6', 'ZNF219', 'ELF3', 'JUNB']	721.55	20
['SMAD3', 'KLF5', 'SOX2', 'TP63', 'RUNX1', 'RXRA', 'TFAP2A', 'NFE2L2', 'BCL6', 'KLF3', 'STAT3', 'SP3', 'PBX1', 'ZBTB7B', 'ZNF219', 'SOX13', 'NR3C1', 'SOX15', 'EHF', 'ELF3', 'JUNB']	721.5238	21
['SMAD3', 'KLF5', 'SOX2', 'TP63', 'RUNX1', 'RXRA', 'TFAP2A', 'NFE2L2', 'BCL6', 'EGR1', 'IRF6', 'TGIF1', 'RARB', 'EHF', 'ZNF219', 'PBX1', 'ZBTB7B', 'CEBPA', 'ZNF217']	721.4737	19
['SMAD3', 'KLF5', 'SOX2', 'TP63', 'RUNX1', 'RXRA', 'TFAP2A', 'NFE2L2', 'BCL6', 'EGR1', 'IRF6', 'TGIF1', 'MYC', 'SREBF1', 'SOX13', 'ZBTB7B', 'STAT6', 'ZNF219', 'ZNF217']	721.3684	19
['SMAD3', 'KLF5', 'SOX2', 'TP63', 'RUNX1', 'RXRA', 'TFAP2A', 'NFE2L2', 'BCL6', 'KLF3', 'STAT3', 'SP3', 'PBX1', 'ZBTB7B', 'ZNF219', 'SOX13', 'NR3C1', 'SOX15', 'EHF', 'ZNF217']	721.35	20
['SMAD3', 'KLF5', 'SOX2', 'TP63', 'RUNX1', 'RXRA', 'TFAP2A', 'NFE2L2', 'BCL6', 'KLF3', 'HOXC4', 'EHF', 'TGIF1', 'SOX13', 'FOXQ1', 'NFATC4', 'ZBTB7B', 'SP3']	721.3333	18
['SMAD3', 'KLF5', 'SOX2', 'TP63', 'RUNX1', 'RXRA', 'TFAP2A', 'NFE2L2', 'BCL6', 'KLF3', 'STAT3', 'SP3', 'PBX1', 'ZBTB7B', 'ZNF219', 'SOX13', 'TGIF1', 'NFATC4', 'ELF3', 'RARG', 'EHF']	721.2381	21
['SMAD3', 'KLF5', 'SOX2', 'TP63', 'RUNX1', 'RXRA', 'TFAP2A', 'NFE2L2', 'BCL6', 'EGR1', 'STAT3', 'SP3', 'STAT6', 'ZBTB7B', 'SOX13', 'EHF', 'MYC', 'ZNF219', 'TGIF1', 'SOX15', 'ELF3', 'RARG']	721.2273	22
['SMAD3', 'KLF5', 'SOX2', 'TP63', 'RUNX1', 'RXRA', 'TFAP2A', 'NFE2L2', 'BCL6', 'EGR1', 'STAT3', 'SP3', 'STAT6', 'ZBTB7B', 'SOX13', 'SREBF1', 'MYC', 'ZNF219', 'TGIF1', 'SOX15', 'ELF3', 'JUNB']	721.2273	22
['SMAD3', 'KLF5', 'SOX2', 'TP63', 'RUNX1', 'RXRA', 'TFAP2A', 'FOSL2', 'BCL6', 'JUNB', 'KLF3', 'IRF6', 'TGIF1', 'EHF', 'ZNF219', 'STAT6', 'CEBPA', 'ZBTB7B']	721.2222	18
['SMAD3', 'KLF5', 'SOX2', 'TP63', 'RUNX1', 'RXRA', 'TFAP2A', 'NFE2L2', 'BCL6', 'EGR1', 'STAT3', 'SP3', 'PBX1', 'ZBTB7B', 'TGIF1', 'RARB', 'ZNF219', 'CEBPA', 'EHF', 'SOX15', 'ZNF217']	721.1429	21
['SMAD3', 'KLF5', 'SOX2', 'TP63', 'RUNX1', 'RXRA', 'TFAP2A', 'NFE2L2', 'BCL6', 'EGR1', 'STAT3', 'SP3', 'STAT6', 'ZBTB7B', 'SOX13', 'SREBF1', 'MYC', 'ZNF219', 'TGIF1', 'SOX15', 'ZNF217']	721.0476	21
['SMAD3', 'KLF5', 'SOX2', 'TP63', 'RUNX1', 'RXRA', 'TFAP2A', 'FOSL2', 'BCL6', 'JUNB', 'KLF3', 'STAT3', 'SP3', 'STAT6', 'ZBTB7B', 'CEBPA', 'TGIF1', 'EHF', 'SOX15', 'ZNF219']	720.9	20
['SMAD3', 'KLF5', 'SOX2', 'TP63', 'RUNX1', 'RXRA', 'TFAP2A', 'FOSL2', 'BCL6', 'JUNB', 'EGR1', 'IRF6', 'TGIF1', 'MYC', 'EHF', 'ELF3', 'SOX13', 'ZBTB7B', 'STAT6', 'ZNF219']	720.5	20
['SMAD3', 'KLF5', 'SOX2', 'TP63', 'RUNX1', 'RXRA', 'TFAP2A', 'NFE2L2', 'BCL6', 'KLF3', 'STAT3', 'SP3', 'PBX1', 'ZBTB7B', 'KLF12', 'SOX13', 'NR3C1', 'SOX15', 'EHF', 'ELF3', 'JUNB']	720.4286	21
['SMAD3', 'KLF5', 'SOX2', 'TP63', 'RUNX1', 'RXRA', 'TFAP2A', 'NFE2L2', 'BCL6', 'KLF3', 'STAT3', 'SP3', 'PBX1', 'ZBTB7B', 'ZNF219', 'SOX13', 'TGIF1', 'SOX15', 'SREBF1', 'ELF3', 'RARG']	720.4286	21
['SMAD3', 'KLF5', 'SOX2', 'TP63', 'RUNX1', 'RXRA', 'TFAP2A', 'FOSL2', 'BCL6', 'JUNB', 'EGR1', 'STAT3', 'SP3', 'STAT6', 'ZBTB7B', 'SOX13', 'SOX15', 'ELF3', 'MYC', 'ZNF219', 'EHF', 'TGIF1']	720.2727	22
['SMAD3', 'KLF5', 'SOX2', 'TP63', 'RUNX1', 'RXRA', 'TFAP2A', 'NFE2L2', 'BCL6', 'EGR1', 'IRF6', 'TGIF1', 'RARB', 'EHF', 'KLF12', 'PBX1', 'ZBTB7B', 'CEBPA', 'ZNF217']	720.2632	19
['SMAD3', 'KLF5', 'SOX2', 'TP63', 'RUNX1', 'RXRA', 'TFAP2A', 'FOSL2', 'BCL6', 'ZNF217', 'IRF6', 'TGIF1', 'ZBTB7B', 'STAT6', 'SOX13', 'ZNF219', 'EGR1', 'EHF', 'MYC']	720.2632	19
['SMAD3', 'KLF5', 'SOX2', 'TP63', 'RUNX1', 'RXRA', 'TFAP2A', 'NFE2L2', 'BCL6', 'KLF3', 'STAT3', 'SP3', 'PBX1', 'ZBTB7B', 'KLF12', 'SOX13', 'NR3C1', 'SOX15', 'EHF', 'ZNF217']	720.2	20
['SMAD3', 'KLF5', 'SOX2', 'TP63', 'RUNX1', 'RXRA', 'TFAP2A', 'NFE2L2', 'BCL6', 'KLF3', 'IRF6', 'TGIF1', 'SREBF1', 'SOX13', 'ZBTB7B', 'STAT6', 'ZNF219', 'ELF3', 'NFATC4']	720.1579	19
['SMAD3', 'KLF5', 'SOX2', 'TP63', 'RUNX1', 'RXRA', 'TFAP2A', 'NFE2L2', 'BCL6', 'KLF3', 'STAT3', 'SP3', 'PBX1', 'ZBTB7B', 'KLF12', 'SOX13', 'TGIF1', 'NFATC4', 'ELF3', 'RARG', 'EHF']	720.1429	21
['SMAD3', 'KLF5', 'SOX2', 'TP63', 'RUNX1', 'RXRA', 'TFAP2A', 'NFE2L2', 'BCL6', 'EGR1', 'STAT3', 'SP3', 'PBX1', 'ZBTB7B', 'TGIF1', 'RARB', 'KLF12', 'CEBPA', 'EHF', 'SOX15', 'ZNF217']	720.0476	21
['SMAD3', 'KLF5', 'SOX2', 'TP63', 'RUNX1', 'RXRA', 'TFAP2A', 'FOSL2', 'BCL6', 'ZNF217', 'STAT3', 'SOX15', 'SP3', 'ZBTB7B', 'STAT6', 'SOX13', 'EGR1', 'MYC', 'ZNF219', 'EHF', 'TGIF1']	720.0476	21
['SMAD3', 'KLF5', 'SOX2', 'TP63', 'RUNX1', 'RXRA', 'TFAP2A', 'FOSL2', 'BCL6', 'JUNB', 'KLF3', 'IRF6', 'TGIF1', 'EHF', 'KLF12', 'CEBPA', 'STAT6', 'ZBTB7B']	719.9444	18
['SMAD3', 'KLF5', 'SOX2', 'TP63', 'RUNX1', 'HOXC8', 'TFAP2A', 'NFE2L2', 'BCL6', 'SOX13', 'SOX15', 'EHF', 'TGIF1', 'EGR1', 'HOXC4', 'PBX1']	719.9375	16
['SMAD3', 'KLF5', 'SOX2', 'TP63', 'RUNX1', 'RXRA', 'TFAP2A', 'NFE2L2', 'BCL6', 'EGR1', 'IRF6', 'TGIF1', 'MYC', 'EHF', 'DLX1', 'SOX13', 'PBX1', 'ELF3', 'NFATC4']	719.8421	19
['SMAD3', 'KLF5', 'SOX2', 'TP63', 'RUNX1', 'RXRA', 'TFAP2A', 'NFE2L2', 'BCL6', 'EGR1', 'IRF6', 'TGIF1', 'MYC', 'EHF', 'STAT6', 'ZBTB7B', 'SOX13', 'FOXQ1', 'ELF3', 'JUNB']	719.8	20
['SMAD3', 'KLF5', 'SOX2', 'TP63', 'RUNX1', 'HOXC8', 'TFAP2A', 'NFE2L2', 'BCL6', 'SOX13', 'SOX15', 'EHF', 'TGIF1', 'KLF3', 'ELF3', 'ZNF219', 'PBX1']	719.7647	17
['SMAD3', 'KLF5', 'SOX2', 'TP63', 'RUNX1', 'RXRA', 'TFAP2A', 'FOSL2', 'BCL6', 'JUNB', 'KLF3', 'STAT3', 'SP3', 'STAT6', 'ZBTB7B', 'CEBPA', 'TGIF1', 'EHF', 'SOX15', 'KLF12']	719.75	20
['SMAD3', 'KLF5', 'SOX2', 'TP63', 'RUNX1', 'RXRA', 'TFAP2A', 'NFE2L2', 'BCL6', 'EGR1', 'STAT3', 'SP3', 'DLX1', 'TGIF1', 'MYC', 'SREBF1', 'SOX13', 'PBX1', 'NFATC4', 'ELF3']	719.7	20
['SMAD3', 'KLF5', 'SOX2', 'TP63', 'RUNX1', 'RXRA', 'TFAP2A', 'NFE2L2', 'BCL6', 'EGR1', 'IRF6', 'TGIF1', 'MYC', 'EHF', 'PBX1', 'ZBTB7B', 'ZNF219', 'CEBPA', 'ZNF217']	719.6842	19
['SMAD3', 'KLF5', 'SOX2', 'TP63', 'RUNX1', 'RXRA', 'TFAP2A', 'NFE2L2', 'BCL6', 'EGR1', 'STAT3', 'SP3', 'STAT6', 'ZBTB7B', 'SOX13', 'EHF', 'MYC', 'FOXQ1', 'TGIF1', 'SOX15', 'JUNB', 'ELF3']	719.6364	22
['SMAD3', 'KLF5', 'SOX2', 'TP63', 'RUNX1', 'RXRA', 'TFAP2A', 'NFE2L2', 'BCL6', 'EGR1', 'STAT3', 'SP3', 'DLX1', 'TGIF1', 'KLF12', 'RARB', 'EHF', 'NFATC4', 'SOX13', 'ELF3', 'PBX1']	719.619	21
['SMAD3', 'KLF5', 'SOX2', 'TP63', 'RUNX1', 'RXRA', 'TFAP2A', 'FOSL2', 'BCL6', 'JUNB', 'KLF3', 'IRF6', 'TGIF1', 'SREBF1', 'ELF3', 'SOX13', 'ZNF219', 'ZBTB7B', 'PBX1']	719.5789	19
['SMAD3', 'KLF5', 'SOX2', 'TP63', 'RUNX1', 'RXRA', 'TFAP2A', 'NFE2L2', 'BCL6', 'EGR1', 'IRF6', 'TGIF1', 'MYC', 'EHF', 'STAT6', 'ZBTB7B', 'SOX13', 'FOXQ1', 'ZNF217']	719.5263	19
['SMAD3', 'KLF5', 'SOX2', 'TP63', 'RUNX1', 'RXRA', 'TFAP2A', 'NFE2L2', 'BCL6', 'EGR1', 'STAT3', 'SP3', 'PBX1', 'ZBTB7B', 'TGIF1', 'MYC', 'ZNF219', 'CEBPA', 'EHF', 'SOX15', 'ZNF217']	719.5238	21
['SMAD3', 'KLF5', 'SOX2', 'TP63', 'RUNX1', 'RXRA', 'TFAP2A', 'FOSL2', 'BCL6', 'JUNB', 'KLF3', 'STAT3', 'SP3', 'PBX1', 'ZBTB7B', 'SOX15', 'ZNF219', 'TGIF1', 'SREBF1', 'ELF3', 'SOX13']	719.4286	21
['SMAD3', 'KLF5', 'SOX2', 'TP63', 'RUNX1', 'RXRA', 'TFAP2A', 'NFE2L2', 'BCL6', 'EGR1', 'STAT3', 'SP3', 'STAT6', 'ZBTB7B', 'SOX13', 'EHF', 'MYC', 'FOXQ1', 'TGIF1', 'SOX15', 'ZNF217']	719.381	21
['SMAD3', 'KLF5', 'SOX2', 'TP63', 'RUNX1', 'RXRA', 'TFAP2A', 'NFE2L2', 'BCL6', 'KLF3', 'STAT3', 'SP3', 'PBX1', 'ZBTB7B', 'KLF12', 'SOX13', 'TGIF1', 'SOX15', 'SREBF1', 'ELF3', 'RARG']	719.3333	21
['SMAD3', 'KLF5', 'SOX2', 'TP63', 'RUNX1', 'RXRA', 'TFAP2A', 'FOSL2', 'BCL6', 'ZNF217', 'IRF6', 'TGIF1', 'ZBTB7B', 'PBX1', 'SOX13', 'KLF3', 'SREBF1', 'ZNF219']	719.2778	18
['SMAD3', 'KLF5', 'SOX2', 'TP63', 'RUNX1', 'RXRA', 'TFAP2A', 'NFE2L2', 'BCL6', 'EGR1', 'HOXC4', 'EHF', 'TGIF1', 'SOX13', 'FOXQ1', 'NFATC4', 'ZBTB7B', 'IRF6']	719.2222	18
['SMAD3', 'KLF5', 'SOX2', 'TP63', 'RUNX1', 'RXRA', 'TFAP2A', 'NFE2L2', 'BCL6', 'EGR1', 'IRF6', 'TGIF1', 'MYC', 'EHF', 'DLX1', 'TP73', 'ELF3', 'JUNB']	719.2222	18
['SMAD3', 'KLF5', 'SOX2', 'TP63', 'RUNX1', 'RXRA', 'TFAP2A', 'NFE2L2', 'BCL6', 'EGR1', 'IRF6', 'TGIF1', 'RARB', 'EHF', 'ZNF219', 'PBX1', 'ZBTB7B', 'CEBPA', 'NFATC4']	719.2105	19
['SMAD3', 'KLF5', 'SOX2', 'TP63', 'RUNX1', 'RXRA', 'TFAP2A', 'FOSL2', 'BCL6', 'ZNF217', 'STAT3', 'SOX15', 'SP3', 'ZBTB7B', 'PBX1', 'TGIF1', 'SOX13', 'KLF3', 'SREBF1', 'ZNF219']	719.15	20
['SMAD3', 'KLF5', 'SOX2', 'TP63', 'RUNX1', 'RXRA', 'TFAP2A', 'NFE2L2', 'BCL6', 'EGR1', 'STAT3', 'SP3', 'DLX1', 'TGIF1', 'MYC', 'SREBF1', 'TP73', 'ELF3', 'JUNB']	719.1053	19
['SMAD3', 'KLF5', 'SOX2', 'TP63', 'RUNX1', 'RXRA', 'TFAP2A', 'NFE2L2', 'BCL6', 'EGR1', 'STAT3', 'SP3', 'DLX1', 'TGIF1', 'KLF12', 'RARB', 'EHF', 'JUNB', 'TP73', 'ELF3']	719.05	20
['SMAD3', 'KLF5', 'SOX2', 'TP63', 'RUNX1', 'RXRA', 'TFAP2A', 'NFE2L2', 'BCL6', 'KLF3', 'STAT3', 'SP3', 'STAT6', 'ZBTB7B', 'SOX13', 'EHF', 'ZNF219', 'NR3C1', 'SOX15', 'ELF3', 'JUNB']	718.9524	21
['SMAD3', 'KLF5', 'SOX2', 'TP63', 'RUNX1', 'RXRA', 'NFIB', 'STAT3', 'BCL6', 'EGR1', 'SP3', 'SOX15', 'TGIF1', 'PBX1', 'MYC', 'ZBTB7B', 'CEBPA', 'EHF']	718.8333	18
['SMAD3', 'KLF5', 'SOX2', 'TP63', 'RUNX1', 'RXRA', 'TFAP2A', 'NFE2L2', 'BCL6', 'KLF3', 'STAT3', 'SP3', 'STAT6', 'ZBTB7B', 'SOX13', 'EHF', 'ZNF219', 'TGIF1', 'NFATC4', 'ELF3', 'RARG']	718.6667	21
['SMAD3', 'KLF5', 'SOX2', 'TP63', 'RUNX1', 'RXRA', 'TFAP2A', 'NFE2L2', 'BCL6', 'KLF3', 'STAT3', 'SP3', 'STAT6', 'ZBTB7B', 'SOX13', 'EHF', 'ZNF219', 'NR3C1', 'SOX15', 'ZNF217']	718.65	20
['SMAD3', 'KLF5', 'SOX2', 'TP63', 'RUNX1', 'RXRA', 'TFAP2A', 'NFE2L2', 'BCL6', 'EGR1', 'IRF6', 'TGIF1', 'RARB', 'EHF', 'ZNF219', 'STAT6', 'ZBTB7B', 'CEBPA', 'ZNF217']	718.6316	19
['SMAD3', 'KLF5', 'SOX2', 'TP63', 'RUNX1', 'RXRA', 'TFAP2A', 'NFE2L2', 'BCL6', 'EGR1', 'STAT3', 'SP3', 'STAT6', 'ZBTB7B', 'CEBPA', 'TGIF1', 'EHF', 'RARB', 'ZNF219', 'SOX15', 'ZNF217']	718.5714	21
['SMAD3', 'KLF5', 'SOX2', 'TP63', 'RUNX1', 'RXRA', 'TFAP2A', 'NFE2L2', 'BCL6', 'KLF3', 'STAT3', 'SP3', 'DLX1', 'KLF12', 'TGIF1', 'EHF', 'CEBPA', 'PBX1', 'NFATC4']	718.4211	19
['SMAD3', 'KLF5', 'SOX2', 'TP63', 'RUNX1', 'RXRA', 'TFAP2A', 'FOSL2', 'BCL6', 'JUNB', 'KLF3', 'IRF6', 'TGIF1', 'SREBF1', 'ELF3', 'SOX13', 'KLF12', 'PBX1', 'ZBTB7B']	718.3684	19
['SMAD3', 'KLF5', 'SOX2', 'TP63', 'RUNX1', 'RXRA', 'TFAP2A', 'FOSL2', 'BCL6', 'JUNB', 'KLF3', 'STAT3', 'SP3', 'PBX1', 'ZBTB7B', 'SOX15', 'KLF12', 'TGIF1', 'SREBF1', 'ELF3', 'SOX13']	718.3333	21
['SMAD3', 'KLF5', 'SOX2', 'TP63', 'RUNX1', 'RXRA', 'TFAP2A', 'NFE2L2', 'BCL6', 'EGR1', 'IRF6', 'TGIF1', 'RARB', 'EHF', 'KLF12', 'PBX1', 'ZBTB7B', 'CEBPA', 'NFATC4']	718	19
['SMAD3', 'KLF5', 'SOX2', 'TP63', 'RUNX1', 'RXRA', 'TFAP2A', 'FOSL2', 'BCL6', 'ZNF217', 'STAT3', 'SOX15', 'SP3', 'ZBTB7B', 'PBX1', 'TGIF1', 'SOX13', 'KLF3', 'SREBF1', 'KLF12']	718	20
['SMAD3', 'KLF5', 'SOX2', 'TP63', 'RUNX1', 'RXRA', 'TFAP2A', 'FOSL2', 'BCL6', 'ZNF217', 'IRF6', 'TGIF1', 'ZBTB7B', 'PBX1', 'SOX13', 'KLF3', 'SREBF1', 'KLF12']	718	18
['SMAD3', 'KLF5', 'SOX2', 'TP63', 'RUNX1', 'RXRA', 'TFAP2A', 'FOSL2', 'BCL6', 'JUNB', 'EGR1', 'STAT3', 'SP3', 'DLX1', 'TGIF1', 'MYC', 'TP73', 'EHF', 'ELF3']	718	19
['SMAD3', 'KLF5', 'SOX2', 'TP63', 'RUNX1', 'RXRA', 'NFIB', 'MAFG', 'EHF', 'KLF12', 'SOX15', 'ZBTB7B']	718	12
['SMAD3', 'KLF5', 'SOX2', 'TP63', 'RUNX1', 'RXRA', 'TFAP2A', 'NFE2L2', 'BCL6', 'EGR1', 'STAT3', 'SP3', 'DLX1', 'TGIF1', 'MYC', 'EHF', 'JUNB', 'TP73', 'CEBPA']	717.9474	19
['SMAD3', 'KLF5', 'SOX2', 'TP63', 'RUNX1', 'RXRA', 'TFAP2A', 'NFE2L2', 'BCL6', 'KLF3', 'STAT3', 'SP3', 'STAT6', 'ZBTB7B', 'SOX13', 'EHF', 'KLF12', 'SOX15', 'ELF3', 'JUNB', 'NR3C1']	717.8571	21
['SMAD3', 'KLF5', 'SOX2', 'TP63', 'RUNX1', 'RXRA', 'TFAP2A', 'NFE2L2', 'BCL6', 'KLF3', 'STAT3', 'SP3', 'STAT6', 'ZBTB7B', 'SOX13', 'SREBF1', 'ZNF219', 'TGIF1', 'SOX15', 'ELF3', 'RARG']	717.8571	21
['SMAD3', 'KLF5', 'SOX2', 'TP63', 'RUNX1', 'RXRA', 'TFAP2A', 'NFE2L2', 'BCL6', 'EGR1', 'STAT3', 'SP3', 'DLX1', 'TGIF1', 'KLF12', 'RARB', 'EHF', 'JUNB', 'SOX15', 'SOX13', 'ELF3', 'PBX1']	717.5909	22
['SMAD3', 'KLF5', 'SOX2', 'TP63', 'RUNX1', 'RXRA', 'TFAP2A', 'NFE2L2', 'BCL6', 'EGR1', 'STAT3', 'SP3', 'DLX1', 'TGIF1', 'MYC', 'SREBF1', 'SOX13', 'PBX1', 'SOX15', 'JUNB', 'ELF3']	717.5714	21
['SMAD3', 'KLF5', 'SOX2', 'TP63', 'RUNX1', 'RXRA', 'TFAP2A', 'NFE2L2', 'BCL6', 'KLF3', 'STAT3', 'SP3', 'STAT6', 'ZBTB7B', 'SOX13', 'EHF', 'KLF12', 'NFATC4', 'ELF3', 'RARG', 'TGIF1']	717.5714	21
['SMAD3', 'KLF5', 'SOX2', 'TP63', 'RUNX1', 'RXRA', 'TFAP2A', 'NFE2L2', 'BCL6', 'EGR1', 'IRF6', 'TGIF1', 'RARB', 'EHF', 'KLF12', 'DLX1', 'JUNB', 'ELF3', 'SOX13', 'PBX1']	717.55	20
['SMAD3', 'KLF5', 'SOX2', 'TP63', 'RUNX1', 'RXRA', 'TFAP2A', 'NFE2L2', 'BCL6', 'EGR1', 'IRF6', 'TGIF1', 'MYC', 'SREBF1', 'SOX13', 'DLX1', 'PBX1', 'ELF3', 'JUNB']	717.5263	19
['SMAD3', 'KLF5', 'SOX2', 'TP63', 'RUNX1', 'RXRA', 'TFAP2A', 'NFE2L2', 'BCL6', 'KLF3', 'STAT3', 'SP3', 'STAT6', 'ZBTB7B', 'SOX13', 'EHF', 'KLF12', 'SOX15', 'ZNF217', 'NR3C1']	717.5	20
['SMAD3', 'KLF5', 'SOX2', 'TP63', 'RUNX1', 'RXRA', 'TFAP2A', 'NFE2L2', 'BCL6', 'EGR1', 'STAT3', 'SP3', 'STAT6', 'ZBTB7B', 'CEBPA', 'TGIF1', 'EHF', 'RARB', 'KLF12', 'SOX15', 'ZNF217']	717.4762	21
['SMAD3', 'KLF5', 'SOX2', 'TP63', 'RUNX1', 'RXRA', 'TFAP2A', 'NFE2L2', 'BCL6', 'EGR1', 'IRF6', 'TGIF1', 'MYC', 'EHF', 'PBX1', 'ZBTB7B', 'ZNF219', 'CEBPA', 'NFATC4']	717.4211	19
['SMAD3', 'KLF5', 'SOX2', 'TP63', 'RUNX1', 'RXRA', 'TFAP2A', 'NFE2L2', 'BCL6', 'EGR1', 'IRF6', 'TGIF1', 'RARB', 'EHF', 'KLF12', 'STAT6', 'ZBTB7B', 'CEBPA', 'ZNF217']	717.4211	19
['SMAD3', 'KLF5', 'SOX2', 'TP63', 'RUNX1', 'RXRA', 'TFAP2A', 'NFE2L2', 'BCL6', 'KLF3', 'HOXC4', 'EHF', 'TGIF1', 'SOX13', 'PBX1', 'NFATC4', 'DLX1', 'SP3']	717.3889	18
['SMAD3', 'KLF5', 'SOX2', 'TP63', 'RUNX1', 'RXRA', 'TFAP2A', 'NFE2L2', 'BCL6', 'EGR1', 'STAT3', 'SP3', 'DLX1', 'TGIF1', 'KLF12', 'RARB', 'EHF', 'ZNF217', 'SOX15', 'SOX13', 'PBX1']	717.2381	21
['SMAD3', 'KLF5', 'SOX2', 'TP63', 'RUNX1', 'RXRA', 'TFAP2A', 'NFE2L2', 'BCL6', 'EGR1', 'STAT3', 'SP3', 'DLX1', 'TGIF1', 'MYC', 'SREBF1', 'SOX13', 'PBX1', 'SOX15', 'ZNF217']	717.2	20
['SMAD3', 'KLF5', 'SOX2', 'TP63', 'RUNX1', 'RXRA', 'TFAP2A', 'NFE2L2', 'BCL6', 'EGR1', 'IRF6', 'TGIF1', 'RARB', 'EHF', 'KLF12', 'DLX1', 'ZNF217', 'SOX13', 'PBX1']	717.1579	19
['SMAD3', 'KLF5', 'SOX2', 'TP63', 'RUNX1', 'RXRA', 'TFAP2A', 'NFE2L2', 'BCL6', 'EGR1', 'IRF6', 'TGIF1', 'MYC', 'SREBF1', 'SOX13', 'DLX1', 'PBX1', 'ZNF217']	717.1111	18
['SMAD3', 'KLF5', 'SOX2', 'TP63', 'RUNX1', 'RXRA', 'TFAP2A', 'NFE2L2', 'BCL6', 'EGR1', 'STAT3', 'SP3', 'STAT6', 'ZBTB7B', 'CEBPA', 'TGIF1', 'EHF', 'MYC', 'ZNF219', 'SOX15', 'ZNF217']	716.9524	21
['SMAD3', 'KLF5', 'SOX2', 'TP63', 'RUNX1', 'RXRA', 'TFAP2A', 'FOSL2', 'BCL6', 'JUNB', 'KLF3', 'STAT3', 'SP3', 'STAT6', 'ZBTB7B', 'SOX13', 'SOX15', 'ELF3', 'ZNF219', 'SREBF1', 'TGIF1']	716.8571	21
['SMAD3', 'KLF5', 'SOX2', 'TP63', 'RUNX1', 'RXRA', 'TFAP2A', 'NFE2L2', 'BCL6', 'EGR1', 'IRF6', 'TGIF1', 'MYC', 'EHF', 'STAT6', 'ZBTB7B', 'CEBPA', 'ZNF219', 'ZNF217']	716.8421	19
['SMAD3', 'KLF5', 'SOX2', 'TP63', 'RUNX1', 'RXRA', 'TFAP2A', 'NFE2L2', 'BCL6', 'KLF3', 'STAT3', 'SP3', 'STAT6', 'ZBTB7B', 'SOX13', 'SREBF1', 'KLF12', 'SOX15', 'ELF3', 'RARG', 'TGIF1']	716.7619	21
['SMAD3', 'KLF5', 'SOX2', 'TP63', 'RUNX1', 'RXRA', 'TFAP2A', 'FOSL2', 'BCL6', 'JUNB', 'KLF3', 'IRF6', 'TGIF1', 'SREBF1', 'ELF3', 'SOX13', 'ZNF219', 'ZBTB7B', 'STAT6']	716.7368	19
['SMAD3', 'KLF5', 'SOX2', 'TP63', 'RUNX1', 'RXRA', 'TFAP2A', 'NFE2L2', 'BCL6', 'KLF3', 'STAT3', 'SP3', 'STAT6', 'ZBTB7B', 'SOX13', 'EHF', 'KLF12', 'NFATC4', 'ELF3', 'FOXQ1', 'TGIF1']	716.619	21
['SMAD3', 'KLF5', 'SOX2', 'TP63', 'RUNX1', 'RXRA', 'TFAP2A', 'FOSL2', 'BCL6', 'JUNB', 'EGR1', 'STAT3', 'SP3', 'DLX1', 'TGIF1', 'MYC', 'SOX15', 'SOX13', 'ELF3', 'PBX1', 'EHF']	716.5714	21
['SMAD3', 'KLF5', 'SOX2', 'TP63', 'RUNX1', 'RXRA', 'TFAP2A', 'NFE2L2', 'BCL6', 'EGR1', 'STAT3', 'SP3', 'STAT6', 'TP73', 'RARB', 'ZNF219', 'JUNB', 'TGIF1', 'SREBF1', 'ELF3']	716.55	20
['SMAD3', 'KLF5', 'SOX2', 'TP63', 'RUNX1', 'RXRA', 'TFAP2A', 'NFE2L2', 'BCL6', 'EGR1', 'STAT3', 'SP3', 'STAT6', 'TP73', 'RARB', 'ZNF219', 'RARG', 'ELF3', 'EHF', 'TGIF1']	716.55	20
['SMAD3', 'KLF5', 'SOX2', 'TP63', 'RUNX1', 'RXRA', 'TFAP2A', 'NFE2L2', 'BCL6', 'EGR1', 'IRF6', 'TGIF1', 'RARB', 'EHF', 'ZNF219', 'STAT6', 'TP73', 'JUNB', 'ELF3']	716.5263	19
['SMAD3', 'KLF5', 'SOX2', 'TP63', 'RUNX1', 'RXRA', 'TFAP2A', 'FOSL2', 'BCL6', 'ZNF217', 'STAT3', 'SOX15', 'SP3', 'ZBTB7B', 'STAT6', 'SOX13', 'KLF3', 'ZNF219', 'SREBF1', 'TGIF1']	716.45	20
['SMAD3', 'KLF5', 'SOX2', 'TP63', 'RUNX1', 'RXRA', 'TFAP2A', 'FOSL2', 'BCL6', 'JUNB', 'EGR1', 'IRF6', 'TGIF1', 'MYC', 'EHF', 'ELF3', 'SOX13', 'DLX1', 'PBX1']	716.4211	19
['SMAD3', 'KLF5', 'SOX2', 'TP63', 'RUNX1', 'RXRA', 'TFAP2A', 'NFE2L2', 'BCL6', 'EGR1', 'IRF6', 'TGIF1', 'RARB', 'EHF', 'ZNF219', 'STAT6', 'ZBTB7B', 'CEBPA', 'NFATC4']	716.3684	19
['SMAD3', 'KLF5', 'SOX2', 'TP63', 'RUNX1', 'RXRA', 'TFAP2A', 'FOSL2', 'BCL6', 'ZNF217', 'IRF6', 'TGIF1', 'ZBTB7B', 'STAT6', 'SOX13', 'ZNF219', 'KLF3', 'SREBF1']	716.2778	18
['SMAD3', 'KLF5', 'SOX2', 'TP63', 'RUNX1', 'RXRA', 'TFAP2A', 'NFE2L2', 'BCL6', 'KLF3', 'STAT3', 'SP3', 'DLX1', 'KLF12', 'TGIF1', 'EHF', 'CEBPA', 'PBX1', 'SOX15', 'JUNB']	716.25	20
['SMAD3', 'KLF5', 'SOX2', 'TP63', 'RUNX1', 'RXRA', 'TFAP2A', 'FOSL2', 'BCL6', 'ZNF217', 'STAT3', 'SOX15', 'SP3', 'DLX1', 'TGIF1', 'MYC', 'EGR1', 'SOX13', 'PBX1', 'EHF']	716.15	20
['SMAD3', 'KLF5', 'SOX2', 'TP63', 'RUNX1', 'RXRA', 'TFAP2A', 'NFE2L2', 'BCL6', 'KLF3', 'IRF6', 'TGIF1', 'EHF', 'KLF12', 'DLX1', 'CEBPA', 'PBX1', 'JUNB']	716.0556	18
['SMAD3', 'KLF5', 'SOX2', 'TP63', 'RUNX1', 'RXRA', 'TFAP2A', 'NFE2L2', 'BCL6', 'EGR1', 'STAT3', 'SP3', 'DLX1', 'TGIF1', 'MYC', 'EHF', 'NFATC4', 'SOX13', 'ELF3', 'FOXQ1']	716	20
['SMAD3', 'KLF5', 'SOX2', 'TP63', 'RUNX1', 'RXRA', 'TFAP2A', 'FOSL2', 'BCL6', 'JUNB', 'EGR1', 'STAT3', 'SP3', 'PBX1', 'ZBTB7B', 'SOX15', 'TGIF1', 'RARB', 'ZNF219', 'EHF', 'CEBPA']	716	21
['SMAD3', 'KLF5', 'SOX2', 'TP63', 'RUNX1', 'RXRA', 'TFAP2A', 'FOSL2', 'BCL6', 'ZNF217', 'IRF6', 'TGIF1', 'DLX1', 'MYC', 'EGR1', 'SOX13', 'PBX1', 'EHF']	715.9444	18
['SMAD3', 'KLF5', 'SOX2', 'TP63', 'RUNX1', 'HOXC8', 'TFAP2A', 'NFE2L2', 'BCL6', 'SOX13', 'SOX15', 'EHF', 'TGIF1', 'KLF3', 'ELF3', 'FOXQ1']	715.9375	16
['SMAD3', 'KLF5', 'SOX2', 'TP63', 'RUNX1', 'RXRA', 'TFAP2A', 'FOSL2', 'BCL6', 'JUNB', 'EGR1', 'IRF6', 'TGIF1', 'RARB', 'EHF', 'ZNF219', 'PBX1', 'ZBTB7B', 'CEBPA']	715.7895	19
['SMAD3', 'KLF5', 'SOX2', 'TP63', 'RUNX1', 'RXRA', 'TFAP2A', 'NFE2L2', 'BCL6', 'EGR1', 'STAT3', 'HES1', 'ZBTB7B', 'ZNF219', 'SOX15', 'ELF3', 'MYC', 'PBX1', 'TGIF1', 'EHF', 'JUNB']	715.5714	21
['SMAD3', 'KLF5', 'SOX2', 'TP63', 'RUNX1', 'RXRA', 'TFAP2A', 'FOSL2', 'BCL6', 'JUNB', 'EGR1', 'STAT3', 'SP3', 'STAT6', 'TP73', 'RARB', 'ZNF219', 'TGIF1', 'EHF', 'ELF3']	715.5	20
['SMAD3', 'KLF5', 'SOX2', 'TP63', 'RUNX1', 'RXRA', 'TFAP2A', 'NFE2L2', 'BCL6', 'EGR1', 'STAT3', 'SP3', 'STAT6', 'TP73', 'RARB', 'ZNF219', 'JUNB', 'TGIF1', 'EHF', 'CEBPA']	715.45	20
['SMAD3', 'KLF5', 'SOX2', 'TP63', 'RUNX1', 'RXRA', 'TFAP2A', 'NFE2L2', 'BCL6', 'EGR1', 'STAT3', 'SP3', 'STAT6', 'TP73', 'RARB', 'KLF12', 'JUNB', 'TGIF1', 'SREBF1', 'ELF3']	715.4	20
['SMAD3', 'KLF5', 'SOX2', 'TP63', 'RUNX1', 'RXRA', 'TFAP2A', 'NFE2L2', 'BCL6', 'EGR1', 'STAT3', 'SP3', 'STAT6', 'TP73', 'RARB', 'KLF12', 'RARG', 'ELF3', 'EHF', 'TGIF1']	715.4	20
['SMAD3', 'KLF5', 'SOX2', 'TP63', 'RUNX1', 'RXRA', 'TFAP2A', 'NFE2L2', 'BCL6', 'EGR1', 'IRF6', 'TGIF1', 'RARB', 'EHF', 'KLF12', 'STAT6', 'TP73', 'JUNB', 'ELF3']	715.3158	19
['SMAD3', 'KLF5', 'SOX2', 'TP63', 'RUNX1', 'RXRA', 'TFAP2A', 'NFE2L2', 'BCL6', 'EGR1', 'HOXC4', 'EHF', 'TGIF1', 'SOX13', 'PBX1', 'NFATC4', 'DLX1', 'IRF6']	715.2778	18
['SMAD3', 'KLF5', 'SOX2', 'TP63', 'RUNX1', 'RXRA', 'TFAP2A', 'NFE2L2', 'BCL6', 'EGR1', 'IRF6', 'TGIF1', 'RARB', 'EHF', 'KLF12', 'STAT6', 'ZBTB7B', 'CEBPA', 'NFATC4']	715.1579	19
['SMAD3', 'KLF5', 'SOX2', 'TP63', 'RUNX1', 'RXRA', 'TFAP2A', 'NFE2L2', 'BCL6', 'EGR1', 'IRF6', 'TGIF1', 'RARB', 'SREBF1', 'SOX13', 'ZBTB7B', 'PBX1', 'ZNF219', 'ELF3', 'NFATC4']	715.05	20
['SMAD3', 'KLF5', 'SOX2', 'TP63', 'RUNX1', 'RXRA', 'NFE2L1', 'NFE2L2', 'STAT3', 'FOXQ1', 'SOX13', 'ELF3', 'TGIF1', 'EHF', 'MYC']	715	15
['SMAD3', 'KLF5', 'SOX2', 'TP63', 'RUNX1', 'RXRA', 'TFAP2A', 'FOSL2', 'BCL6', 'JUNB', 'EGR1', 'STAT3', 'SP3', 'PBX1', 'ZBTB7B', 'SOX15', 'TGIF1', 'RARB', 'KLF12', 'EHF', 'CEBPA']	714.9048	21
['SMAD3', 'KLF5', 'SOX2', 'TP63', 'RUNX1', 'RXRA', 'TFAP2A', 'NFE2L2', 'BCL6', 'EGR1', 'STAT3', 'SP3', 'STAT6', 'TP73', 'MYC', 'ZNF219', 'JUNB', 'TGIF1', 'SREBF1', 'ELF3']	714.85	20
['SMAD3', 'KLF5', 'SOX2', 'TP63', 'RUNX1', 'RXRA', 'TFAP2A', 'NFE2L2', 'BCL6', 'EGR1', 'STAT3', 'SP3', 'STAT6', 'TP73', 'MYC', 'ZNF219', 'RARG', 'ELF3', 'EHF', 'TGIF1']	714.85	20
['SMAD3', 'KLF5', 'SOX2', 'TP63', 'RUNX1', 'RXRA', 'TFAP2A', 'FOSL2', 'BCL6', 'ZNF217', 'STAT3', 'SOX15', 'SP3', 'ZBTB7B', 'PBX1', 'TGIF1', 'CEBPA', 'EHF', 'KLF3', 'ZNF219']	714.85	20
['SMAD3', 'KLF5', 'SOX2', 'TP63', 'RUNX1', 'RXRA', 'TFAP2A', 'NFE2L2', 'BCL6', 'EGR1', 'IRF6', 'TGIF1', 'MYC', 'EHF', 'STAT6', 'TP73', 'JUNB', 'ZNF219', 'ELF3']	714.7368	19
['SMAD3', 'KLF5', 'SOX2', 'TP63', 'RUNX1', 'RXRA', 'TFAP2A', 'NFE2L2', 'BCL6', 'KLF3', 'STAT3', 'SP3', 'STAT6', 'ZBTB7B', 'SOX13', 'EHF', 'KLF12', 'SOX15', 'ELF3', 'JUNB', 'FOXQ1', 'TGIF1']	714.7273	22
['SMAD3', 'KLF5', 'SOX2', 'TP63', 'RUNX1', 'RXRA', 'TFAP2A', 'NFE2L2', 'BCL6', 'KLF3', 'STAT3', 'SP3', 'PBX1', 'ZBTB7B', 'ZNF219', 'CEBPA', 'EHF', 'NR3C1', 'NFATC4']	714.6842	19
['SMAD3', 'KLF5', 'SOX2', 'TP63', 'RUNX1', 'RXRA', 'TFAP2A', 'NFE2L2', 'BCL6', 'EGR1', 'IRF6', 'TGIF1', 'MYC', 'EHF', 'STAT6', 'ZBTB7B', 'CEBPA', 'ZNF219', 'NFATC4']	714.5789	19
['SMAD3', 'KLF5', 'SOX2', 'TP63', 'RUNX1', 'RXRA', 'TFAP2A', 'FOSL2', 'BCL6', 'JUNB', 'EGR1', 'IRF6', 'TGIF1', 'RARB', 'EHF', 'KLF12', 'CEBPA', 'PBX1', 'ZBTB7B']	714.5789	19
['SMAD3', 'KLF5', 'SOX2', 'TP63', 'RUNX1', 'RXRA', 'TFAP2A', 'NFE2L2', 'BCL6', 'EGR1', 'STAT3', 'SP3', 'DLX1', 'ZBTB7A', 'MYC', 'SOX13', 'SREBF1', 'JUNB']	714.5	18
['SMAD3', 'KLF5', 'SOX2', 'TP63', 'RUNX1', 'RXRA', 'TFAP2A', 'FOSL2', 'BCL6', 'ZNF217', 'IRF6', 'TGIF1', 'ZBTB7B', 'PBX1', 'CEBPA', 'EHF', 'KLF3', 'ZNF219']	714.5	18
['SMAD3', 'KLF5', 'SOX2', 'TP63', 'RUNX1', 'RXRA', 'TFAP2A', 'NFE2L2', 'BCL6', 'KLF3', 'IRF6', 'TGIF1', 'EHF', 'KLF12', 'STAT6', 'ZBTB7B', 'FOXQ1', 'SOX13', 'ELF3', 'JUNB']	714.4	20
['SMAD3', 'KLF5', 'SOX2', 'TP63', 'RUNX1', 'RXRA', 'TFAP2A', 'FOSL2', 'BCL6', 'JUNB', 'EGR1', 'STAT3', 'SP3', 'PBX1', 'ZBTB7B', 'SOX15', 'TGIF1', 'MYC', 'ZNF219', 'EHF', 'CEBPA']	714.381	21
['SMAD3', 'KLF5', 'SOX2', 'TP63', 'RUNX1', 'RXRA', 'TFAP2A', 'NFE2L2', 'BCL6', 'EGR1', 'STAT3', 'SP3', 'PBX1', 'ZBTB7B', 'NR3C1', 'RARB', 'ZNF219', 'SOX13', 'SOX15', 'EHF', 'ELF3', 'JUNB']	714.3636	22
['SMAD3', 'KLF5', 'SOX2', 'TP63', 'RUNX1', 'RXRA', 'TFAP2A', 'FOSL2', 'BCL6', 'JUNB', 'EGR1', 'STAT3', 'SP3', 'STAT6', 'TP73', 'RARB', 'KLF12', 'TGIF1', 'EHF', 'ELF3']	714.35	20
['SMAD3', 'KLF5', 'SOX2', 'TP63', 'RUNX1', 'RXRA', 'TFAP2A', 'NFE2L2', 'BCL6', 'EGR1', 'STAT3', 'SP3', 'STAT6', 'TP73', 'RARB', 'KLF12', 'JUNB', 'TGIF1', 'EHF', 'CEBPA']	714.3	20
['SMAD3', 'KLF5', 'SOX2', 'TP63', 'RUNX1', 'RXRA', 'TFAP2A', 'NFE2L2', 'BCL6', 'KLF3', 'STAT3', 'SP3', 'DLX1', 'KLF12', 'TGIF1', 'SREBF1', 'SOX13', 'PBX1', 'NFATC4', 'ELF3']	714.3	20
['SMAD3', 'KLF5', 'SOX2', 'TP63', 'RUNX1', 'RXRA', 'TFAP2A', 'NFE2L2', 'BCL6', 'KLF3', 'STAT3', 'SP3', 'STAT6', 'ZBTB7B', 'SOX13', 'EHF', 'KLF12', 'SOX15', 'ZNF217', 'FOXQ1', 'TGIF1']	714.2381	21
['SMAD3', 'KLF5', 'SOX2', 'TP63', 'RUNX1', 'RXRA', 'TFAP2A', 'NFE2L2', 'BCL6', 'KLF3', 'IRF6', 'TGIF1', 'EHF', 'KLF12', 'DLX1', 'SOX13', 'PBX1', 'ELF3', 'NFATC4']	714.1579	19
['SMAD3', 'KLF5', 'SOX2', 'TP63', 'RUNX1', 'RXRA', 'TFAP2A', 'NFE2L2', 'BCL6', 'EGR1', 'STAT3', 'SP3', 'PBX1', 'ZBTB7B', 'TGIF1', 'RARB', 'ZNF219', 'SOX13', 'NFATC4', 'ELF3', 'RARG', 'EHF']	714.0909	22
['SMAD3', 'KLF5', 'SOX2', 'TP63', 'RUNX1', 'RXRA', 'TFAP2A', 'NFE2L2', 'BCL6', 'EGR1', 'STAT3', 'SP3', 'DLX1', 'TGIF1', 'MYC', 'EHF', 'JUNB', 'SOX15', 'SOX13', 'ELF3', 'FOXQ1']	714.0476	21
['SMAD3', 'KLF5', 'SOX2', 'TP63', 'RUNX1', 'RXRA', 'TFAP2A', 'FOSL2', 'BCL6', 'JUNB', 'EGR1', 'IRF6', 'TGIF1', 'MYC', 'EHF', 'CEBPA', 'ZNF219', 'PBX1', 'ZBTB7B']	714	19
['SMAD3', 'KLF5', 'SOX2', 'TP63', 'RUNX1', 'RXRA', 'TFAP2A', 'NFE2L2', 'BCL6', 'EGR1', 'IRF6', 'TGIF1', 'RARB', 'SREBF1', 'SOX13', 'ZBTB7B', 'PBX1', 'KLF12', 'ELF3', 'NFATC4']	713.9	20
['SMAD3', 'KLF5', 'SOX2', 'TP63', 'RUNX1', 'RXRA', 'NFIB', 'STAT3', 'BCL6', 'EGR1', 'SP3', 'SOX15', 'TGIF1', 'PBX1', 'KLF12', 'DLX1', 'EHF', 'SOX13', 'ELF3']	713.8947	19
['SMAD3', 'KLF5', 'SOX2', 'TP63', 'RUNX1', 'RXRA', 'TFAP2A', 'NFE2L2', 'BCL6', 'EGR1', 'STAT3', 'SP3', 'PBX1', 'ZBTB7B', 'NR3C1', 'RARB', 'ZNF219', 'SOX13', 'SOX15', 'EHF', 'ZNF217']	713.8571	21
['SMAD3', 'KLF5', 'SOX2', 'TP63', 'RUNX1', 'RXRA', 'TFAP2A', 'NFE2L2', 'BCL6', 'KLF3', 'IRF6', 'TGIF1', 'EHF', 'KLF12', 'STAT6', 'ZBTB7B', 'FOXQ1', 'SOX13', 'ZNF217']	713.8421	19
['SMAD3', 'KLF5', 'SOX2', 'TP63', 'RUNX1', 'RXRA', 'TFAP2A', 'FOSL2', 'BCL6', 'JUNB', 'EGR1', 'STAT3', 'SP3', 'STAT6', 'TP73', 'MYC', 'ZNF219', 'TGIF1', 'EHF', 'ELF3']	713.8	20
['SMAD3', 'KLF5', 'SOX2', 'TP63', 'RUNX1', 'RXRA', 'TFAP2A', 'NFE2L2', 'BCL6', 'EGR1', 'STAT3', 'SP3', 'STAT6', 'TP73', 'MYC', 'ZNF219', 'JUNB', 'TGIF1', 'EHF', 'CEBPA']	713.75	20
['SMAD3', 'KLF5', 'SOX2', 'TP63', 'RUNX1', 'RXRA', 'TFAP2A', 'FOSL2', 'BCL6', 'ZNF217', 'STAT3', 'SOX15', 'SP3', 'ZBTB7B', 'PBX1', 'TGIF1', 'CEBPA', 'EHF', 'KLF3', 'KLF12']	713.7	20
['SMAD3', 'KLF5', 'SOX2', 'TP63', 'RUNX1', 'RXRA', 'TFAP2A', 'NFE2L2', 'BCL6', 'EGR1', 'IRF6', 'TGIF1', 'MYC', 'EHF', 'DLX1', 'SOX13', 'FOXQ1', 'ELF3', 'JUNB']	713.6316	19
['SMAD3', 'KLF5', 'SOX2', 'TP63', 'RUNX1', 'RXRA', 'TFAP2A', 'NFE2L2', 'BCL6', 'EGR1', 'STAT3', 'SP3', 'DLX1', 'TGIF1', 'MYC', 'EHF', 'ZNF217', 'SOX15', 'SOX13', 'FOXQ1']	713.5	20
['SMAD3', 'KLF5', 'SOX2', 'TP63', 'RUNX1', 'RXRA', 'TFAP2A', 'NFE2L2', 'BCL6', 'KLF3', 'STAT3', 'SP3', 'PBX1', 'ZBTB7B', 'KLF12', 'CEBPA', 'EHF', 'NR3C1', 'NFATC4']	713.4737	19
['SMAD3', 'KLF5', 'SOX2', 'TP63', 'RUNX1', 'RXRA', 'TFAP2A', 'FOSL2', 'BCL6', 'JUNB', 'EGR1', 'STAT3', 'SP3', 'STAT6', 'ZBTB7B', 'CEBPA', 'TGIF1', 'SOX15', 'EHF', 'RARB', 'ZNF219']	713.4286	21
['SMAD3', 'KLF5', 'SOX2', 'TP63', 'RUNX1', 'RXRA', 'TFAP2A', 'NFE2L2', 'BCL6', 'KLF3', 'STAT3', 'SP3', 'DLX1', 'KLF12', 'TGIF1', 'SREBF1', 'TP73', 'ELF3', 'JUNB']	713.4211	19
['SMAD3', 'KLF5', 'SOX2', 'TP63', 'RUNX1', 'RXRA', 'TFAP2A', 'NFE2L2', 'BCL6', 'EGR1', 'IRF6', 'TGIF1', 'MYC', 'SREBF1', 'SOX13', 'ZBTB7B', 'PBX1', 'ZNF219', 'ELF3', 'NFATC4']	713.35	20
['SMAD3', 'KLF5', 'SOX2', 'TP63', 'RUNX1', 'RXRA', 'TFAP2A', 'NFE2L2', 'BCL6', 'EGR1', 'STAT3', 'SP3', 'PBX1', 'ZBTB7B', 'NR3C1', 'RARB', 'KLF12', 'SOX13', 'SOX15', 'EHF', 'ELF3', 'JUNB']	713.3182	22
['SMAD3', 'KLF5', 'SOX2', 'TP63', 'RUNX1', 'RXRA', 'TFAP2A', 'NFE2L2', 'BCL6', 'EGR1', 'STAT3', 'SP3', 'PBX1', 'ZBTB7B', 'TGIF1', 'RARB', 'ZNF219', 'SOX13', 'SOX15', 'SREBF1', 'ELF3', 'RARG']	713.3182	22
['SMAD3', 'KLF5', 'SOX2', 'TP63', 'RUNX1', 'RXRA', 'TFAP2A', 'NFE2L2', 'BCL6', 'KLF3', 'IRF6', 'TGIF1', 'EHF', 'KLF12', 'DLX1', 'TP73', 'ELF3', 'JUNB']	713.2222	18
['SMAD3', 'KLF5', 'SOX2', 'TP63', 'RUNX1', 'RXRA', 'TFAP2A', 'FOSL2', 'BCL6', 'ZNF217', 'IRF6', 'TGIF1', 'ZBTB7B', 'PBX1', 'CEBPA', 'EHF', 'KLF3', 'KLF12']	713.2222	18
['SMAD3', 'KLF5', 'SOX2', 'TP63', 'RUNX1', 'RXRA', 'TFAP2A', 'NFE2L2', 'BCL6', 'EGR1', 'STAT3', 'SP3', 'DLX1', 'ZBTB7A', 'MYC', 'CEBPA', 'JUNB']	713.1176	17
['SMAD3', 'KLF5', 'SOX2', 'TP63', 'RUNX1', 'RXRA', 'TFAP2A', 'NFE2L2', 'BCL6', 'EGR1', 'STAT3', 'SP3', 'PBX1', 'ZBTB7B', 'TGIF1', 'RARB', 'KLF12', 'SOX13', 'NFATC4', 'ELF3', 'RARG', 'EHF']	713.0455	22
['SMAD3', 'KLF5', 'SOX2', 'TP63', 'RUNX1', 'RXRA', 'TFAP2A', 'NFE2L2', 'BCL6', 'EGR1', 'STAT3', 'HES1', 'ZBTB7B', 'ZNF219', 'SOX15', 'ELF3', 'MYC', 'STAT6', 'TGIF1', 'EHF', 'JUNB']	713	21
['SMAD3', 'KLF5', 'SOX2', 'TP63', 'RUNX1', 'RXRA', 'TFAP2A', 'NFE2L2', 'BCL6', 'EGR1', 'IRF6', 'TGIF1', 'MYC', 'EHF', 'DLX1', 'SOX13', 'FOXQ1', 'ZNF217']	713	18
['SMAD3', 'KLF5', 'SOX2', 'TP63', 'RUNX1', 'RXRA', 'TFAP2A', 'FOSL2', 'BCL6', 'JUNB', 'EGR1', 'IRF6', 'TGIF1', 'RARB', 'EHF', 'ZNF219', 'STAT6', 'CEBPA', 'ZBTB7B']	712.9474	19
['SMAD3', 'KLF5', 'SOX2', 'TP63', 'RUNX1', 'RXRA', 'TFAP2A', 'NFE2L2', 'BCL6', 'EGR1', 'STAT3', 'SP3', 'DLX1', 'TGIF1', 'MYC', 'EHF', 'ZNF217', 'SOX15', 'CEBPA', 'PBX1']	712.9	20
['SMAD3', 'KLF5', 'SOX2', 'TP63', 'RUNX1', 'RXRA', 'NFIB', 'STAT3', 'BCL6', 'KLF3', 'SP3', 'KLF12', 'TGIF1', 'PBX1', 'SOX15', 'ZBTB7B', 'CEBPA', 'EHF']	712.8333	18
['SMAD3', 'KLF5', 'SOX2', 'TP63', 'RUNX1', 'RXRA', 'TFAP2A', 'NFE2L2', 'BCL6', 'EGR1', 'STAT3', 'SP3', 'PBX1', 'ZBTB7B', 'NR3C1', 'MYC', 'ZNF219', 'SOX13', 'SOX15', 'EHF', 'ELF3', 'JUNB']	712.8182	22
['SMAD3', 'KLF5', 'SOX2', 'TP63', 'RUNX1', 'RXRA', 'TFAP2A', 'NFE2L2', 'BCL6', 'EGR1', 'STAT3', 'SP3', 'PBX1', 'ZBTB7B', 'NR3C1', 'RARB', 'KLF12', 'SOX13', 'SOX15', 'EHF', 'ZNF217']	712.7619	21
['SMAD3', 'KLF5', 'SOX2', 'TP63', 'RUNX1', 'RXRA', 'TFAP2A', 'NFE2L2', 'BCL6', 'KLF3', 'STAT3', 'SP3', 'PBX1', 'ZBTB7B', 'ZNF219', 'CEBPA', 'EHF', 'NR3C1', 'SOX15', 'JUNB']	712.7	20
['SMAD3', 'KLF5', 'SOX2', 'TP63', 'RUNX1', 'RXRA', 'NFIB', 'STAT3', 'BCL6', 'EGR1', 'SP3', 'NFATC4', 'ZBTB7B', 'CEBPA', 'EHF', 'TGIF1', 'PBX1', 'KLF12']	712.6667	18
['SMAD3', 'KLF5', 'SOX2', 'TP63', 'RUNX1', 'RXRA', 'TFAP2A', 'NFE2L2', 'BCL6', 'EGR1', 'STAT3', 'SP3', 'PBX1', 'ZBTB7B', 'TGIF1', 'MYC', 'ZNF219', 'SOX13', 'NFATC4', 'ELF3', 'RARG', 'EHF']	712.5455	22
['SMAD3', 'KLF5', 'SOX2', 'TP63', 'RUNX1', 'RXRA', 'TFAP2A', 'NFE2L2', 'BCL6', 'KLF3', 'STAT3', 'SP3', 'DLX1', 'ZBTB7A', 'NFATC4', 'SOX13', 'SREBF1']	712.5294	17
['SMAD3', 'KLF5', 'SOX2', 'TP63', 'RUNX1', 'RXRA', 'TFAP2A', 'NFE2L2', 'BCL6', 'KLF3', 'STAT3', 'SP3', 'DLX1', 'KLF12', 'TGIF1', 'SREBF1', 'SOX13', 'PBX1', 'SOX15', 'JUNB', 'ELF3']	712.4286	21
['SMAD3', 'KLF5', 'SOX2', 'TP63', 'RUNX1', 'RXRA', 'TFAP2A', 'FOSL2', 'BCL6', 'JUNB', 'EGR1', 'STAT3', 'SP3', 'PBX1', 'ZBTB7B', 'SOX15', 'TGIF1', 'RARB', 'ZNF219', 'SREBF1', 'ELF3', 'SOX13']	712.3636	22
['SMAD3', 'KLF5', 'SOX2', 'TP63', 'RUNX1', 'RXRA', 'TFAP2A', 'NFE2L2', 'BCL6', 'EGR1', 'IRF6', 'TGIF1', 'RARB', 'SREBF1', 'SOX13', 'ZBTB7B', 'STAT6', 'ZNF219', 'ELF3', 'NFATC4']	712.35	20
['SMAD3', 'KLF5', 'SOX2', 'TP63', 'RUNX1', 'RXRA', 'TFAP2A', 'NFE2L2', 'BCL6', 'EGR1', 'IRF6', 'TGIF1', 'MYC', 'EHF', 'DLX1', 'CEBPA', 'PBX1', 'ZNF217']	712.3333	18
['SMAD3', 'KLF5', 'SOX2', 'TP63', 'RUNX1', 'RXRA', 'TFAP2A', 'NFE2L2', 'BCL6', 'KLF3', 'HOXC4', 'EHF', 'TGIF1', 'SOX13', 'FOXQ1', 'SOX15', 'SP3', 'DLX1']	712.3333	18
['SMAD3', 'KLF5', 'SOX2', 'TP63', 'RUNX1', 'RXRA', 'TFAP2A', 'FOSL2', 'BCL6', 'JUNB', 'EGR1', 'STAT3', 'SP3', 'STAT6', 'ZBTB7B', 'CEBPA', 'TGIF1', 'SOX15', 'EHF', 'RARB', 'KLF12']	712.3333	21
['SMAD3', 'KLF5', 'SOX2', 'TP63', 'RUNX1', 'RXRA', 'TFAP2A', 'FOSL2', 'BCL6', 'JUNB', 'KLF3', 'STAT3', 'SP3', 'DLX1', 'KLF12', 'TGIF1', 'TP73', 'EHF', 'ELF3']	712.3158	19
['SMAD3', 'KLF5', 'SOX2', 'TP63', 'RUNX1', 'RXRA', 'TFAP2A', 'NFE2L2', 'BCL6', 'EGR1', 'STAT3', 'SP3', 'PBX1', 'ZBTB7B', 'TGIF1', 'RARB', 'KLF12', 'SOX13', 'SOX15', 'SREBF1', 'ELF3', 'RARG']	712.2727	22
['SMAD3', 'KLF5', 'SOX2', 'TP63', 'RUNX1', 'RXRA', 'TFAP2A', 'NFE2L2', 'BCL6', 'KLF3', 'STAT3', 'SP3', 'DLX1', 'KLF12', 'TGIF1', 'EHF', 'CEBPA', 'TP73', 'JUNB']	712.2632	19
['SMAD3', 'KLF5', 'SOX2', 'TP63', 'RUNX1', 'RXRA', 'TFAP2A', 'NFE2L2', 'BCL6', 'EGR1', 'STAT3', 'SP3', 'PBX1', 'ZBTB7B', 'NR3C1', 'MYC', 'ZNF219', 'SOX13', 'SOX15', 'EHF', 'ZNF217']	712.2381	21
['SMAD3', 'KLF5', 'SOX2', 'TP63', 'RUNX1', 'RXRA', 'TFAP2A', 'NFE2L2', 'BCL6', 'EGR1', 'HOXC4', 'EHF', 'TGIF1', 'SOX13', 'FOXQ1', 'NFATC4', 'DLX1', 'SP3']	712.1667	18
['SMAD3', 'KLF5', 'SOX2', 'TP63', 'RUNX1', 'RXRA', 'TFAP2A', 'FOSL2', 'BCL6', 'ZNF217', 'STAT3', 'SOX15', 'SP3', 'ZBTB7B', 'STAT6', 'CEBPA', 'EHF', 'TGIF1', 'KLF3', 'ZNF219']	712.15	20
['SMAD3', 'KLF5', 'SOX2', 'TP63', 'RUNX1', 'RXRA', 'TFAP2A', 'NFE2L2', 'BCL6', 'KLF3', 'STAT3', 'SP3', 'STAT6', 'TP73', 'ZNF219', 'JUNB', 'NR3C1', 'EHF', 'ELF3']	712	19
['SMAD3', 'KLF5', 'SOX2', 'TP63', 'RUNX1', 'RXRA', 'TFAP2A', 'NFE2L2', 'BCL6', 'EGR1', 'STAT3', 'SP3', 'STAT6', 'ZBTB7B', 'SOX13', 'EHF', 'RARB', 'ZNF219', 'NR3C1', 'SOX15', 'ELF3', 'JUNB']	711.9091	22
['SMAD3', 'KLF5', 'SOX2', 'TP63', 'RUNX1', 'RXRA', 'TFAP2A', 'NFE2L2', 'BCL6', 'KLF3', 'STAT3', 'SP3', 'STAT6', 'ZBTB7B', 'CEBPA', 'NR3C1', 'ZNF219', 'EHF', 'NFATC4']	711.8421	19
['SMAD3', 'KLF5', 'SOX2', 'TP63', 'RUNX1', 'RXRA', 'TFAP2A', 'NFE2L2', 'BCL6', 'KLF3', 'IRF6', 'TGIF1', 'SREBF1', 'SOX13', 'DLX1', 'KLF12', 'PBX1', 'ELF3', 'JUNB']	711.8421	19
['SMAD3', 'KLF5', 'SOX2', 'TP63', 'RUNX1', 'RXRA', 'TFAP2A', 'FOSL2', 'BCL6', 'JUNB', 'EGR1', 'STAT3', 'SP3', 'STAT6', 'ZBTB7B', 'CEBPA', 'TGIF1', 'SOX15', 'EHF', 'MYC', 'ZNF219']	711.8095	21
['SMAD3', 'KLF5', 'SOX2', 'TP63', 'RUNX1', 'RXRA', 'TFAP2A', 'NFE2L2', 'BCL6', 'KLF3', 'STAT3', 'SP3', 'DLX1', 'KLF12', 'TGIF1', 'SREBF1', 'SOX13', 'PBX1', 'SOX15', 'ZNF217']	711.8	20
['SMAD3', 'KLF5', 'SOX2', 'TP63', 'RUNX1', 'RXRA', 'TFAP2A', 'FOSL2', 'BCL6', 'JUNB', 'EGR1', 'IRF6', 'TGIF1', 'RARB', 'SREBF1', 'ELF3', 'SOX13', 'ZNF219', 'ZBTB7B', 'PBX1']	711.8	20
['SMAD3', 'KLF5', 'SOX2', 'TP63', 'RUNX1', 'RXRA', 'TFAP2A', 'NFE2L2', 'BCL6', 'EGR1', 'STAT3', 'SP3', 'PBX1', 'ZBTB7B', 'TGIF1', 'MYC', 'ZNF219', 'SOX13', 'SOX15', 'SREBF1', 'ELF3', 'RARG']	711.7727	22
['SMAD3', 'KLF5', 'SOX2', 'TP63', 'RUNX1', 'RXRA', 'TFAP2A', 'FOSL2', 'BCL6', 'ZNF217', 'STAT3', 'SOX15', 'SP3', 'ZBTB7B', 'PBX1', 'TGIF1', 'SOX13', 'EGR1', 'RARB', 'SREBF1', 'ZNF219']	711.7619	21
['SMAD3', 'KLF5', 'SOX2', 'TP63', 'RUNX1', 'RXRA', 'TFAP2A', 'NFE2L2', 'BCL6', 'KLF3', 'STAT3', 'HES1', 'ZBTB7B', 'ZNF219', 'SOX15', 'ELF3', 'PBX1', 'TGIF1', 'EHF', 'RARG']	711.75	20
['SMAD3', 'KLF5', 'SOX2', 'TP63', 'RUNX1', 'RXRA', 'TFAP2A', 'NFE2L2', 'BCL6', 'KLF3', 'STAT3', 'HES1', 'ZBTB7B', 'ZNF219', 'SOX15', 'ELF3', 'PBX1', 'TGIF1', 'SREBF1', 'JUNB']	711.75	20
['SMAD3', 'KLF5', 'SOX2', 'TP63', 'RUNX1', 'RXRA', 'TFAP2A', 'FOSL2', 'BCL6', 'JUNB', 'EGR1', 'IRF6', 'TGIF1', 'RARB', 'EHF', 'KLF12', 'CEBPA', 'STAT6', 'ZBTB7B']	711.7368	19
['SMAD3', 'KLF5', 'SOX2', 'TP63', 'RUNX1', 'RXRA', 'TFAP2A', 'NFE2L2', 'BCL6', 'EGR1', 'STAT3', 'SP3', 'STAT6', 'ZBTB7B', 'SOX13', 'EHF', 'RARB', 'ZNF219', 'TGIF1', 'NFATC4', 'ELF3', 'RARG']	711.6364	22
['SMAD3', 'KLF5', 'SOX2', 'TP63', 'RUNX1', 'RXRA', 'TFAP2A', 'NFE2L2', 'BCL6', 'KLF3', 'STAT3', 'SP3', 'PBX1', 'ZBTB7B', 'KLF12', 'CEBPA', 'EHF', 'NR3C1', 'SOX15', 'JUNB']	711.55	20
['SMAD3', 'KLF5', 'SOX2', 'TP63', 'RUNX1', 'RXRA', 'TFAP2A', 'FOSL2', 'BCL6', 'ZNF217', 'IRF6', 'TGIF1', 'ZBTB7B', 'STAT6', 'CEBPA', 'EHF', 'KLF3', 'ZNF219']	711.5	18
['SMAD3', 'KLF5', 'SOX2', 'TP63', 'RUNX1', 'RXRA', 'TFAP2A', 'FOSL2', 'BCL6', 'JUNB', 'KLF3', 'STAT3', 'SP3', 'DLX1', 'KLF12', 'TGIF1', 'SOX15', 'SOX13', 'ELF3', 'PBX1', 'EHF']	711.4286	21
['SMAD3', 'KLF5', 'SOX2', 'TP63', 'RUNX1', 'RXRA', 'TFAP2A', 'FOSL2', 'BCL6', 'JUNB', 'EGR1', 'STAT3', 'SP3', 'PBX1', 'ZBTB7B', 'SOX15', 'TGIF1', 'RARB', 'KLF12', 'SREBF1', 'ELF3', 'SOX13']	711.3182	22
['SMAD3', 'KLF5', 'SOX2', 'TP63', 'RUNX1', 'RXRA', 'TFAP2A', 'NFE2L2', 'BCL6', 'EGR1', 'STAT3', 'SP3', 'STAT6', 'ZBTB7B', 'SOX13', 'EHF', 'RARB', 'ZNF219', 'NR3C1', 'SOX15', 'ZNF217']	711.2857	21
['SMAD3', 'KLF5', 'SOX2', 'TP63', 'RUNX1', 'RXRA', 'TFAP2A', 'FOSL2', 'BCL6', 'JUNB', 'EGR1', 'IRF6', 'TGIF1', 'MYC', 'EHF', 'CEBPA', 'ZNF219', 'STAT6', 'ZBTB7B']	711.1579	19
['SMAD3', 'KLF5', 'SOX2', 'TP63', 'RUNX1', 'RXRA', 'TFAP2A', 'NFE2L2', 'BCL6', 'KLF3', 'IRF6', 'TGIF1', 'SREBF1', 'SOX13', 'DLX1', 'KLF12', 'PBX1', 'ZNF217']	711.1111	18
['SMAD3', 'KLF5', 'SOX2', 'TP63', 'RUNX1', 'RXRA', 'TFAP2A', 'FOSL2', 'BCL6', 'ZNF217', 'IRF6', 'TGIF1', 'ZBTB7B', 'PBX1', 'SOX13', 'EGR1', 'RARB', 'SREBF1', 'ZNF219']	711.1053	19
['SMAD3', 'KLF5', 'SOX2', 'TP63', 'RUNX1', 'RXRA', 'TFAP2A', 'FOSL2', 'BCL6', 'ZNF217', 'STAT3', 'SOX15', 'SP3', 'ZBTB7B', 'STAT6', 'CEBPA', 'EHF', 'TGIF1', 'KLF3', 'KLF12']	711	20
['SMAD3', 'KLF5', 'SOX2', 'TP63', 'RUNX1', 'RXRA', 'TFAP2A', 'NFE2L2', 'BCL6', 'KLF3', 'STAT3', 'SP3', 'DLX1', 'ZBTB7A', 'NFATC4', 'CEBPA']	710.9375	16
['SMAD3', 'KLF5', 'SOX2', 'TP63', 'RUNX1', 'RXRA', 'TFAP2A', 'NFE2L2', 'BCL6', 'EGR1', 'STAT3', 'SP3', 'STAT6', 'ZBTB7B', 'SOX13', 'EHF', 'RARB', 'KLF12', 'SOX15', 'ELF3', 'JUNB', 'NR3C1']	710.8636	22
['SMAD3', 'KLF5', 'SOX2', 'TP63', 'RUNX1', 'RXRA', 'TFAP2A', 'NFE2L2', 'BCL6', 'EGR1', 'STAT3', 'SP3', 'STAT6', 'ZBTB7B', 'SOX13', 'SREBF1', 'RARB', 'ZNF219', 'TGIF1', 'SOX15', 'ELF3', 'RARG']	710.8636	22
['SMAD3', 'KLF5', 'SOX2', 'TP63', 'RUNX1', 'RXRA', 'TFAP2A', 'FOSL2', 'BCL6', 'JUNB', 'EGR1', 'STAT3', 'SP3', 'PBX1', 'ZBTB7B', 'SOX15', 'TGIF1', 'MYC', 'ZNF219', 'SREBF1', 'ELF3', 'SOX13']	710.8182	22
['SMAD3', 'KLF5', 'SOX2', 'TP63', 'RUNX1', 'RXRA', 'TFAP2A', 'NFE2L2', 'BCL6', 'KLF3', 'STAT3', 'SP3', 'STAT6', 'TP73', 'KLF12', 'JUNB', 'NR3C1', 'EHF', 'ELF3']	710.7895	19
['SMAD3', 'KLF5', 'SOX2', 'TP63', 'RUNX1', 'RXRA', 'TFAP2A', 'NFE2L2', 'BCL6', 'KLF3', 'STAT3', 'SP3', 'STAT6', 'TP73', 'ZNF219', 'RARG', 'ELF3', 'SREBF1', 'TGIF1']	710.7895	19
['SMAD3', 'KLF5', 'SOX2', 'TP63', 'RUNX1', 'RXRA', 'TFAP2A', 'FOSL2', 'BCL6', 'ZNF217', 'STAT3', 'SOX15', 'SP3', 'DLX1', 'TGIF1', 'KLF12', 'KLF3', 'SOX13', 'PBX1', 'EHF']	710.75	20
['SMAD3', 'KLF5', 'SOX2', 'TP63', 'RUNX1', 'RXRA', 'TFAP2A', 'FOSL2', 'BCL6', 'JUNB', 'KLF3', 'IRF6', 'TGIF1', 'EHF', 'KLF12', 'ELF3', 'SOX13', 'PBX1', 'DLX1']	710.7368	19
['SMAD3', 'KLF5', 'SOX2', 'TP63', 'RUNX1', 'RXRA', 'TFAP2A', 'NFE2L2', 'BCL6', 'EGR1', 'STAT3', 'SP3', 'DLX1', 'TGIF1', 'KLF12', 'RARB', 'EHF', 'NFATC4', 'CEBPA', 'PBX1']	710.7	20
['SMAD3', 'KLF5', 'SOX2', 'TP63', 'RUNX1', 'RXRA', 'TFAP2A', 'FOSL2', 'BCL6', 'JUNB', 'KLF3', 'STAT3', 'HES1', 'ZBTB7B', 'ZNF219', 'SOX15', 'ELF3', 'PBX1', 'EHF', 'TGIF1']	710.7	20
['SMAD3', 'KLF5', 'SOX2', 'TP63', 'RUNX1', 'RXRA', 'TFAP2A', 'FOSL2', 'BCL6', 'ZNF217', 'STAT3', 'SOX15', 'SP3', 'ZBTB7B', 'PBX1', 'TGIF1', 'SOX13', 'EGR1', 'RARB', 'SREBF1', 'KLF12']	710.6667	21
['SMAD3', 'KLF5', 'SOX2', 'TP63', 'RUNX1', 'RXRA', 'TFAP2A', 'NFE2L2', 'BCL6', 'EGR1', 'IRF6', 'TGIF1', 'MYC', 'SREBF1', 'SOX13', 'ZBTB7B', 'STAT6', 'ZNF219', 'ELF3', 'NFATC4']	710.65	20
['SMAD3', 'KLF5', 'SOX2', 'TP63', 'RUNX1', 'RXRA', 'TFAP2A', 'FOSL2', 'BCL6', 'JUNB', 'EGR1', 'IRF6', 'TGIF1', 'RARB', 'SREBF1', 'ELF3', 'SOX13', 'KLF12', 'PBX1', 'ZBTB7B']	710.65	20
['SMAD3', 'KLF5', 'SOX2', 'TP63', 'RUNX1', 'RXRA', 'TFAP2A', 'NFE2L2', 'BCL6', 'KLF3', 'STAT3', 'SP3', 'STAT6', 'ZBTB7B', 'CEBPA', 'NR3C1', 'KLF12', 'EHF', 'NFATC4']	710.6316	19
['SMAD3', 'KLF5', 'SOX2', 'TP63', 'RUNX1', 'RXRA', 'TFAP2A', 'NFE2L2', 'BCL6', 'KLF3', 'STAT3', 'SP3', 'DLX1', 'KLF12', 'TGIF1', 'EHF', 'SOX13', 'FOXQ1', 'NFATC4', 'ELF3']	710.6	20
['SMAD3', 'KLF5', 'SOX2', 'TP63', 'RUNX1', 'RXRA', 'TFAP2A', 'NFE2L2', 'BCL6', 'EGR1', 'STAT3', 'SP3', 'STAT6', 'ZBTB7B', 'SOX13', 'EHF', 'RARB', 'KLF12', 'NFATC4', 'ELF3', 'RARG', 'TGIF1']	710.5909	22
['SMAD3', 'KLF5', 'SOX2', 'TP63', 'RUNX1', 'RXRA', 'TFAP2A', 'NFE2L2', 'BCL6', 'KLF3', 'IRF6', 'TGIF1', 'SREBF1', 'TP73', 'JUNB', 'ELF3', 'STAT6', 'ZNF219']	710.4444	18
['SMAD3', 'KLF5', 'SOX2', 'TP63', 'RUNX1', 'RXRA', 'TFAP2A', 'NFE2L2', 'BCL6', 'EGR1', 'STAT3', 'SP3', 'STAT6', 'ZBTB7B', 'SOX13', 'EHF', 'MYC', 'ZNF219', 'NR3C1', 'SOX15', 'ELF3', 'JUNB']	710.3636	22
['SMAD3', 'KLF5', 'SOX2', 'TP63', 'RUNX1', 'RXRA', 'TFAP2A', 'FOSL2', 'BCL6', 'ZNF217', 'IRF6', 'TGIF1', 'ZBTB7B', 'STAT6', 'CEBPA', 'EHF', 'KLF3', 'KLF12']	710.2222	18
['SMAD3', 'KLF5', 'SOX2', 'TP63', 'RUNX1', 'RXRA', 'TFAP2A', 'NFE2L2', 'BCL6', 'EGR1', 'STAT3', 'SP3', 'STAT6', 'ZBTB7B', 'SOX13', 'EHF', 'RARB', 'KLF12', 'SOX15', 'ZNF217', 'NR3C1']	710.1905	21
['SMAD3', 'KLF5', 'SOX2', 'TP63', 'RUNX1', 'RXRA', 'TFAP2A', 'FOSL2', 'BCL6', 'ZNF217', 'STAT3', 'SOX15', 'SP3', 'ZBTB7B', 'PBX1', 'TGIF1', 'SOX13', 'EGR1', 'MYC', 'ZNF219', 'SREBF1']	710.1429	21
['SMAD3', 'KLF5', 'SOX2', 'TP63', 'RUNX1', 'RXRA', 'TFAP2A', 'FOSL2', 'BCL6', 'JUNB', 'EGR1', 'IRF6', 'TGIF1', 'MYC', 'SREBF1', 'ELF3', 'SOX13', 'ZBTB7B', 'PBX1', 'ZNF219']	710.1	20
['SMAD3', 'KLF5', 'SOX2', 'TP63', 'RUNX1', 'RXRA', 'TFAP2A', 'NFE2L2', 'BCL6', 'EGR1', 'STAT3', 'SP3', 'STAT6', 'ZBTB7B', 'SOX13', 'EHF', 'MYC', 'ZNF219', 'TGIF1', 'NFATC4', 'ELF3', 'RARG']	710.0909	22
['SMAD3', 'KLF5', 'SOX2', 'TP63', 'RUNX1', 'RXRA', 'TFAP2A', 'NFE2L2', 'BCL6', 'KLF3', 'STAT3', 'SP3', 'STAT6', 'ZBTB7B', 'CEBPA', 'NR3C1', 'ZNF219', 'EHF', 'SOX15', 'JUNB']	710	20
['SMAD3', 'KLF5', 'SOX2', 'TP63', 'RUNX1', 'RXRA', 'TFAP2A', 'NFE2L2', 'BCL6', 'EGR1', 'IRF6', 'TGIF1', 'MYC', 'EHF', 'DLX1', 'CEBPA', 'PBX1', 'NFATC4']	709.9444	18
['SMAD3', 'KLF5', 'SOX2', 'TP63', 'RUNX1', 'RXRA', 'TFAP2A', 'FOSL2', 'BCL6', 'ZNF217', 'IRF6', 'TGIF1', 'DLX1', 'KLF12', 'KLF3', 'SOX13', 'PBX1', 'EHF']	709.9444	18
['SMAD3', 'KLF5', 'SOX2', 'TP63', 'RUNX1', 'RXRA', 'TFAP2A', 'FOSL2', 'BCL6', 'JUNB', 'EGR1', 'STAT3', 'SP3', 'STAT6', 'ZBTB7B', 'SOX13', 'SOX15', 'ELF3', 'RARB', 'ZNF219', 'SREBF1', 'TGIF1']	709.9091	22
['SMAD3', 'KLF5', 'SOX2', 'TP63', 'RUNX1', 'RXRA', 'TFAP2A', 'FOSL2', 'BCL6', 'ZNF217', 'IRF6', 'TGIF1', 'ZBTB7B', 'PBX1', 'SOX13', 'EGR1', 'RARB', 'SREBF1', 'KLF12']	709.8947	19
['SMAD3', 'KLF5', 'SOX2', 'TP63', 'RUNX1', 'RXRA', 'TFAP2A', 'NFE2L2', 'BCL6', 'EGR1', 'STAT3', 'SP3', 'STAT6', 'ZBTB7B', 'SOX13', 'SREBF1', 'RARB', 'KLF12', 'SOX15', 'ELF3', 'RARG', 'TGIF1']	709.8182	22
['SMAD3', 'KLF5', 'SOX2', 'TP63', 'RUNX1', 'RXRA', 'TFAP2A', 'FOSL2', 'BCL6', 'JUNB', 'KLF3', 'STAT3', 'SP3', 'STAT6', 'TP73', 'ZNF219', 'TGIF1', 'SREBF1', 'ELF3']	709.6842	19
['SMAD3', 'KLF5', 'SOX2', 'TP63', 'RUNX1', 'RXRA', 'TFAP2A', 'NFE2L2', 'BCL6', 'EGR1', 'STAT3', 'SP3', 'STAT6', 'ZBTB7B', 'SOX13', 'EHF', 'RARB', 'KLF12', 'NFATC4', 'ELF3', 'FOXQ1', 'TGIF1']	709.6818	22
['SMAD3', 'KLF5', 'SOX2', 'TP63', 'RUNX1', 'RXRA', 'TFAP2A', 'NFE2L2', 'BCL6', 'EGR1', 'STAT3', 'SP3', 'STAT6', 'ZBTB7B', 'SOX13', 'EHF', 'MYC', 'ZNF219', 'NR3C1', 'SOX15', 'ZNF217']	709.6667	21
['SMAD3', 'KLF5', 'SOX2', 'TP63', 'RUNX1', 'RXRA', 'TFAP2A', 'NFE2L2', 'BCL6', 'KLF3', 'STAT3', 'SP3', 'STAT6', 'TP73', 'KLF12', 'RARG', 'ELF3', 'SREBF1', 'TGIF1']	709.5789	19
['SMAD3', 'KLF5', 'SOX2', 'TP63', 'RUNX1', 'RXRA', 'TFAP2A', 'NFE2L2', 'BCL6', 'EGR1', 'STAT3', 'SP3', 'STAT6', 'ZBTB7B', 'SOX13', 'SREBF1', 'MYC', 'ZNF219', 'TGIF1', 'SOX15', 'ELF3', 'RARG']	709.3182	22
['SMAD3', 'KLF5', 'SOX2', 'TP63', 'RUNX1', 'RXRA', 'TFAP2A', 'FOSL2', 'BCL6', 'ZNF217', 'IRF6', 'TGIF1', 'ZBTB7B', 'PBX1', 'SOX13', 'EGR1', 'MYC', 'ZNF219', 'SREBF1']	709.3158	19
['SMAD3', 'KLF5', 'SOX2', 'TP63', 'RUNX1', 'RXRA', 'TFAP2A', 'NFE2L2', 'BCL6', 'EGR1', 'STAT3', 'SP3', 'STAT6', 'ZBTB7B', 'SOX13', 'SREBF1', 'MYC', 'FOXQ1', 'TGIF1', 'NFATC4', 'ELF3']	709.2857	21
['SMAD3', 'KLF5', 'SOX2', 'TP63', 'RUNX1', 'RXRA', 'TFAP2A', 'FOSL2', 'BCL6', 'JUNB', 'KLF3', 'IRF6', 'TGIF1', 'EHF', 'ZNF219', 'STAT6', 'ELF3', 'TP73']	709.2778	18
['SMAD3', 'KLF5', 'SOX2', 'TP63', 'RUNX1', 'RXRA', 'TFAP2A', 'NFE2L2', 'BCL6', 'KLF3', 'IRF6', 'TGIF1', 'EHF', 'ZNF219', 'STAT6', 'TP73', 'JUNB', 'CEBPA']	709.2222	18
['SMAD3', 'KLF5', 'SOX2', 'TP63', 'RUNX1', 'RXRA', 'TFAP2A', 'FOSL2', 'BCL6', 'ZNF217', 'STAT3', 'SOX15', 'SP3', 'ZBTB7B', 'STAT6', 'SOX13', 'EGR1', 'RARB', 'ZNF219', 'SREBF1', 'TGIF1']	709.1905	21
['SMAD3', 'KLF5', 'SOX2', 'TP63', 'RUNX1', 'RXRA', 'TFAP2A', 'NFE2L2', 'BCL6', 'KLF3', 'IRF6', 'TGIF1', 'SREBF1', 'TP73', 'JUNB', 'ELF3', 'STAT6', 'KLF12']	709.1667	18
['SMAD3', 'KLF5', 'SOX2', 'TP63', 'RUNX1', 'RXRA', 'TFAP2A', 'FOSL2', 'BCL6', 'JUNB', 'EGR1', 'IRF6', 'TGIF1', 'RARB', 'SREBF1', 'ELF3', 'SOX13', 'ZNF219', 'ZBTB7B', 'STAT6']	709.1	20
['SMAD3', 'KLF5', 'SOX2', 'TP63', 'RUNX1', 'RXRA', 'TFAP2A', 'NFE2L2', 'BCL6', 'KLF3', 'STAT3', 'HES1', 'ZBTB7B', 'ZNF219', 'SOX15', 'ELF3', 'STAT6', 'TGIF1', 'EHF', 'RARG']	709.05	20
['SMAD3', 'KLF5', 'SOX2', 'TP63', 'RUNX1', 'RXRA', 'TFAP2A', 'NFE2L2', 'BCL6', 'KLF3', 'STAT3', 'HES1', 'ZBTB7B', 'ZNF219', 'SOX15', 'ELF3', 'STAT6', 'TGIF1', 'SREBF1', 'JUNB']	709.05	20
['SMAD3', 'KLF5', 'SOX2', 'TP63', 'RUNX1', 'RXRA', 'TFAP2A', 'NFE2L2', 'BCL6', 'KLF3', 'STAT3', 'SP3', 'PBX1', 'ZBTB7B', 'ZNF219', 'SOX13', 'NR3C1', 'SOX15', 'EHF', 'ELF3', 'RARG']	709.0476	21
['SMAD3', 'KLF5', 'SOX2', 'TP63', 'RUNX1', 'RXRA', 'TFAP2A', 'NFE2L2', 'BCL6', 'KLF3', 'STAT3', 'SP3', 'PBX1', 'ZBTB7B', 'ZNF219', 'SOX13', 'NR3C1', 'SOX15', 'SREBF1', 'ELF3', 'JUNB']	709.0476	21
['SMAD3', 'KLF5', 'SOX2', 'TP63', 'RUNX1', 'RXRA', 'TFAP2A', 'NFE2L2', 'BCL6', 'EGR1', 'STAT3', 'SP3', 'DLX1', 'TGIF1', 'KLF12', 'RARB', 'EHF', 'JUNB', 'SOX15', 'CEBPA', 'PBX1']	709	21
['SMAD3', 'KLF5', 'SOX2', 'TP63', 'RUNX1', 'RXRA', 'TFAP2A', 'NFE2L2', 'BCL6', 'KLF3', 'STAT3', 'SP3', 'DLX1', 'KLF12', 'TGIF1', 'EHF', 'SOX13', 'FOXQ1', 'SOX15', 'JUNB', 'ELF3']	708.9048	21
['SMAD3', 'KLF5', 'SOX2', 'TP63', 'RUNX1', 'RXRA', 'TFAP2A', 'NFE2L2', 'BCL6', 'EGR1', 'IRF6', 'TGIF1', 'MYC', 'EHF', 'STAT6', 'ZBTB7B', 'SOX13', 'FOXQ1', 'ELF3', 'NFATC4']	708.9	20
['SMAD3', 'KLF5', 'SOX2', 'TP63', 'RUNX1', 'RXRA', 'TFAP2A', 'NFE2L2', 'BCL6', 'KLF3', 'STAT3', 'SP3', 'STAT6', 'ZBTB7B', 'CEBPA', 'NR3C1', 'KLF12', 'EHF', 'SOX15', 'JUNB']	708.85	20
['SMAD3', 'KLF5', 'SOX2', 'TP63', 'RUNX1', 'RXRA', 'TFAP2A', 'NFE2L2', 'BCL6', 'KLF3', 'STAT3', 'SP3', 'PBX1', 'ZBTB7B', 'ZNF219', 'SOX13', 'TGIF1', 'NFATC4', 'ELF3', 'RARG', 'SREBF1']	708.7619	21
['SMAD3', 'KLF5', 'SOX2', 'TP63', 'RUNX1', 'RXRA', 'TFAP2A', 'FOSL2', 'BCL6', 'JUNB', 'KLF3', 'STAT3', 'SP3', 'DLX1', 'ZBTB7A', 'SOX13', 'SREBF1']	708.7059	17
['SMAD3', 'KLF5', 'SOX2', 'TP63', 'RUNX1', 'RXRA', 'TFAP2A', 'FOSL2', 'BCL6', 'JUNB', 'KLF3', 'STAT3', 'SP3', 'STAT6', 'TP73', 'ZNF219', 'TGIF1', 'EHF', 'CEBPA']	708.5263	19
['SMAD3', 'KLF5', 'SOX2', 'TP63', 'RUNX1', 'RXRA', 'TFAP2A', 'FOSL2', 'BCL6', 'JUNB', 'KLF3', 'STAT3', 'SP3', 'STAT6', 'TP73', 'KLF12', 'TGIF1', 'SREBF1', 'ELF3']	708.4737	19
['SMAD3', 'KLF5', 'SOX2', 'TP63', 'RUNX1', 'RXRA', 'TFAP2A', 'FOSL2', 'BCL6', 'JUNB', 'EGR1', 'STAT3', 'SP3', 'STAT6', 'ZBTB7B', 'SOX13', 'SOX15', 'ELF3', 'MYC', 'ZNF219', 'SREBF1', 'TGIF1']	708.3636	22
['SMAD3', 'KLF5', 'SOX2', 'TP63', 'RUNX1', 'RXRA', 'TFAP2A', 'FOSL2', 'BCL6', 'ZNF217', 'IRF6', 'TGIF1', 'ZBTB7B', 'STAT6', 'SOX13', 'ZNF219', 'EGR1', 'SREBF1', 'RARB']	708.2632	19
['SMAD3', 'KLF5', 'SOX2', 'TP63', 'RUNX1', 'RXRA', 'TFAP2A', 'NFE2L2', 'BCL6', 'KLF3', 'STAT3', 'SP3', 'PBX1', 'ZBTB7B', 'ZNF219', 'SOX13', 'NR3C1', 'SOX15', 'SREBF1', 'ZNF217']	708.25	20
['SMAD3', 'KLF5', 'SOX2', 'TP63', 'RUNX1', 'RXRA', 'TFAP2A', 'NFE2L2', 'BCL6', 'EGR1', 'STAT3', 'SP3', 'STAT6', 'ZBTB7B', 'SOX13', 'EHF', 'RARB', 'KLF12', 'SOX15', 'ELF3', 'JUNB', 'FOXQ1', 'TGIF1']	708.1739	23
['SMAD3', 'KLF5', 'SOX2', 'TP63', 'RUNX1', 'RXRA', 'NFIB', 'IRF6', 'TGIF1', 'PBX1', 'KLF12', 'NFATC4', 'BCL6', 'EGR1', 'ZBTB7B', 'EHF', 'SOX13', 'ELF3']	708.1667	18
['SMAD3', 'KLF5', 'SOX2', 'TP63', 'RUNX1', 'RXRA', 'TFAP2A', 'NFE2L2', 'BCL6', 'KLF3', 'STAT3', 'SP3', 'DLX1', 'KLF12', 'TGIF1', 'EHF', 'SOX13', 'FOXQ1', 'SOX15', 'ZNF217']	708.1	20
['SMAD3', 'KLF5', 'SOX2', 'TP63', 'RUNX1', 'RXRA', 'TFAP2A', 'NFE2L2', 'BCL6', 'EGR1', 'IRF6', 'TGIF1', 'RARB', 'EHF', 'KLF12', 'DLX1', 'JUNB', 'CEBPA', 'PBX1']	708.0526	19
['SMAD3', 'KLF5', 'SOX2', 'TP63', 'RUNX1', 'RXRA', 'TFAP2A', 'FOSL2', 'BCL6', 'JUNB', 'KLF3', 'STAT3', 'SP3', 'PBX1', 'ZBTB7B', 'SOX15', 'ZNF219', 'NR3C1', 'EHF', 'SOX13', 'ELF3']	708.0476	21
['SMAD3', 'KLF5', 'SOX2', 'TP63', 'RUNX1', 'RXRA', 'TFAP2A', 'FOSL2', 'BCL6', 'JUNB', 'KLF3', 'STAT3', 'HES1', 'ZBTB7B', 'ZNF219', 'SOX15', 'ELF3', 'STAT6', 'EHF', 'TGIF1']	708	20
['SMAD3', 'KLF5', 'SOX2', 'TP63', 'RUNX1', 'RXRA', 'TFAP2A', 'FOSL2', 'BCL6', 'JUNB', 'KLF3', 'IRF6', 'TGIF1', 'EHF', 'KLF12', 'ELF3', 'TP73', 'STAT6']	708	18
['SMAD3', 'KLF5', 'SOX2', 'TP63', 'RUNX1', 'RXRA', 'TFAP2A', 'NFE2L2', 'BCL6', 'KLF3', 'STAT3', 'SP3', 'PBX1', 'ZBTB7B', 'KLF12', 'SOX13', 'NR3C1', 'SOX15', 'EHF', 'ELF3', 'RARG']	707.9524	21
['SMAD3', 'KLF5', 'SOX2', 'TP63', 'RUNX1', 'RXRA', 'TFAP2A', 'NFE2L2', 'BCL6', 'KLF3', 'STAT3', 'SP3', 'PBX1', 'ZBTB7B', 'KLF12', 'SOX13', 'NR3C1', 'SOX15', 'SREBF1', 'ELF3', 'JUNB']	707.9524	21
['SMAD3', 'KLF5', 'SOX2', 'TP63', 'RUNX1', 'RXRA', 'TFAP2A', 'NFE2L2', 'BCL6', 'KLF3', 'IRF6', 'TGIF1', 'EHF', 'KLF12', 'DLX1', 'SOX13', 'FOXQ1', 'ELF3', 'JUNB']	707.9474	19
['SMAD3', 'KLF5', 'SOX2', 'TP63', 'RUNX1', 'RXRA', 'TFAP2A', 'NFE2L2', 'BCL6', 'KLF3', 'IRF6', 'TGIF1', 'EHF', 'KLF12', 'STAT6', 'TP73', 'JUNB', 'CEBPA']	707.9444	18
['SMAD3', 'KLF5', 'SOX2', 'TP63', 'RUNX1', 'RXRA', 'TFAP2A', 'NFE2L2', 'BCL6', 'EGR1', 'STAT3', 'SP3', 'STAT6', 'ZBTB7B', 'SOX13', 'SREBF1', 'MYC', 'FOXQ1', 'TGIF1', 'SOX15', 'JUNB', 'ELF3']	707.7273	22
['SMAD3', 'KLF5', 'SOX2', 'TP63', 'RUNX1', 'RXRA', 'TFAP2A', 'NFE2L2', 'BCL6', 'KLF3', 'STAT3', 'SP3', 'PBX1', 'ZBTB7B', 'KLF12', 'SOX13', 'TGIF1', 'NFATC4', 'ELF3', 'RARG', 'SREBF1']	707.6667	21
['SMAD3', 'KLF5', 'SOX2', 'TP63', 'RUNX1', 'RXRA', 'TFAP2A', 'FOSL2', 'BCL6', 'ZNF217', 'STAT3', 'SOX15', 'SP3', 'ZBTB7B', 'PBX1', 'TGIF1', 'CEBPA', 'EHF', 'EGR1', 'RARB', 'ZNF219']	707.6667	21
['SMAD3', 'KLF5', 'SOX2', 'TP63', 'RUNX1', 'RXRA', 'TFAP2A', 'FOSL2', 'BCL6', 'ZNF217', 'STAT3', 'SOX15', 'SP3', 'ZBTB7B', 'STAT6', 'SOX13', 'EGR1', 'MYC', 'ZNF219', 'SREBF1', 'TGIF1']	707.5714	21
['SMAD3', 'KLF5', 'SOX2', 'TP63', 'RUNX1', 'RXRA', 'TFAP2A', 'NFE2L2', 'BCL6', 'KLF3', 'STAT3', 'SP3', 'DLX1', 'KLF12', 'TGIF1', 'EHF', 'CEBPA', 'PBX1', 'SOX15', 'ZNF217']	707.5	20
['SMAD3', 'KLF5', 'SOX2', 'TP63', 'RUNX1', 'RXRA', 'TFAP2A', 'FOSL2', 'BCL6', 'JUNB', 'EGR1', 'STAT3', 'SP3', 'DLX1', 'TGIF1', 'MYC', 'SOX15', 'CEBPA', 'EHF', 'PBX1']	707.5	20
['SMAD3', 'KLF5', 'SOX2', 'TP63', 'RUNX1', 'RXRA', 'TFAP2A', 'NFE2L2', 'BCL6', 'EGR1', 'STAT3', 'SP3', 'STAT6', 'ZBTB7B', 'SOX13', 'EHF', 'RARB', 'KLF12', 'SOX15', 'ZNF217', 'FOXQ1', 'TGIF1']	707.4091	22
['SMAD3', 'KLF5', 'SOX2', 'TP63', 'RUNX1', 'RXRA', 'TFAP2A', 'FOSL2', 'BCL6', 'JUNB', 'EGR1', 'IRF6', 'TGIF1', 'MYC', 'SREBF1', 'ELF3', 'SOX13', 'ZBTB7B', 'STAT6', 'ZNF219']	707.4	20
['SMAD3', 'KLF5', 'SOX2', 'TP63', 'RUNX1', 'RXRA', 'TFAP2A', 'FOSL2', 'BCL6', 'JUNB', 'KLF3', 'STAT3', 'SP3', 'STAT6', 'TP73', 'KLF12', 'TGIF1', 'EHF', 'CEBPA']	707.3158	19
['SMAD3', 'KLF5', 'SOX2', 'TP63', 'RUNX1', 'RXRA', 'TFAP2A', 'NFE2L2', 'BCL6', 'EGR1', 'IRF6', 'TGIF1', 'RARB', 'EHF', 'KLF12', 'STAT6', 'ZBTB7B', 'FOXQ1', 'SOX13', 'ELF3', 'JUNB']	707.2381	21
['SMAD3', 'KLF5', 'SOX2', 'TP63', 'RUNX1', 'RXRA', 'TFAP2A', 'FOSL2', 'BCL6', 'ZNF217', 'STAT3', 'SOX15', 'SP3', 'ZBTB7B', 'PBX1', 'NR3C1', 'SOX13', 'KLF3', 'EHF', 'ZNF219']	707.2	20
['SMAD3', 'KLF5', 'SOX2', 'TP63', 'RUNX1', 'RXRA', 'TFAP2A', 'NFE2L2', 'BCL6', 'EGR1', 'STAT3', 'SP3', 'PBX1', 'ZBTB7B', 'NR3C1', 'RARB', 'ZNF219', 'CEBPA', 'EHF', 'NFATC4']	707.15	20
['SMAD3', 'KLF5', 'SOX2', 'TP63', 'RUNX1', 'RXRA', 'TFAP2A', 'NFE2L2', 'BCL6', 'EGR1', 'STAT3', 'SP3', 'DLX1', 'TGIF1', 'KLF12', 'RARB', 'SREBF1', 'SOX13', 'PBX1', 'NFATC4', 'ELF3']	707.1429	21
['SMAD3', 'KLF5', 'SOX2', 'TP63', 'RUNX1', 'RXRA', 'TFAP2A', 'NFE2L2', 'BCL6', 'KLF3', 'STAT3', 'SP3', 'PBX1', 'ZBTB7B', 'KLF12', 'SOX13', 'NR3C1', 'SOX15', 'SREBF1', 'ZNF217']	707.1	20
['SMAD3', 'KLF5', 'SOX2', 'TP63', 'RUNX1', 'RXRA', 'TFAP2A', 'NFE2L2', 'BCL6', 'KLF3', 'IRF6', 'TGIF1', 'EHF', 'KLF12', 'DLX1', 'SOX13', 'FOXQ1', 'ZNF217']	707	18
['SMAD3', 'KLF5', 'SOX2', 'TP63', 'RUNX1', 'RXRA', 'TFAP2A', 'FOSL2', 'BCL6', 'JUNB', 'KLF3', 'STAT3', 'SP3', 'PBX1', 'ZBTB7B', 'SOX15', 'KLF12', 'NR3C1', 'EHF', 'SOX13', 'ELF3']	706.9524	21
['SMAD3', 'KLF5', 'SOX2', 'TP63', 'RUNX1', 'RXRA', 'NFIB', 'STAT3', 'BCL6', 'EGR1', 'SP3', 'SOX15', 'TGIF1', 'PBX1', 'KLF12', 'ZBTB7B', 'RARG', 'ELF3', 'SOX13', 'EHF']	706.95	20
['SMAD3', 'KLF5', 'SOX2', 'TP63', 'RUNX1', 'RXRA', 'TFAP2A', 'NFE2L2', 'BCL6', 'EGR1', 'STAT3', 'SP3', 'STAT6', 'ZBTB7B', 'SOX13', 'SREBF1', 'MYC', 'FOXQ1', 'TGIF1', 'SOX15', 'ZNF217']	706.9048	21
['SMAD3', 'KLF5', 'SOX2', 'TP63', 'RUNX1', 'RXRA', 'TFAP2A', 'FOSL2', 'BCL6', 'JUNB', 'KLF3', 'STAT3', 'SP3', 'DLX1', 'ZBTB7A', 'CEBPA']	706.875	16
['SMAD3', 'KLF5', 'SOX2', 'TP63', 'RUNX1', 'RXRA', 'NFIB', 'STAT3', 'BCL6', 'EGR1', 'SP3', 'SOX15', 'TGIF1', 'PBX1', 'MYC', 'DLX1', 'EHF', 'SOX13', 'ELF3']	706.8421	19
['SMAD3', 'KLF5', 'SOX2', 'TP63', 'RUNX1', 'RXRA', 'NFIB', 'MAFG', 'EHF', 'MYC', 'SOX15', 'ZBTB7B']	706.8333	12
['SMAD3', 'KLF5', 'SOX2', 'TP63', 'RUNX1', 'RXRA', 'TFAP2A', 'FOSL2', 'BCL6', 'JUNB', 'EGR1', 'STAT3', 'SP3', 'STAT6', 'ZBTB7B', 'SOX13', 'SOX15', 'ELF3', 'MYC', 'FOXQ1', 'TGIF1', 'EHF']	706.7727	22
['SMAD3', 'KLF5', 'SOX2', 'TP63', 'RUNX1', 'RXRA', 'TFAP2A', 'NFE2L2', 'BCL6', 'EGR1', 'IRF6', 'TGIF1', 'MYC', 'SREBF1', 'SOX13', 'ZBTB7B', 'STAT6', 'FOXQ1', 'ELF3', 'JUNB']	706.7	20
['SMAD3', 'KLF5', 'SOX2', 'TP63', 'RUNX1', 'RXRA', 'TFAP2A', 'NFE2L2', 'BCL6', 'EGR1', 'IRF6', 'TGIF1', 'RARB', 'EHF', 'KLF12', 'DLX1', 'NFATC4', 'SOX13', 'ELF3', 'PBX1']	706.65	20
['SMAD3', 'KLF5', 'SOX2', 'TP63', 'RUNX1', 'RXRA', 'TFAP2A', 'FOSL2', 'BCL6', 'ZNF217', 'IRF6', 'TGIF1', 'ZBTB7B', 'PBX1', 'CEBPA', 'EHF', 'EGR1', 'RARB', 'ZNF219']	706.5789	19
['SMAD3', 'KLF5', 'SOX2', 'TP63', 'RUNX1', 'RXRA', 'TFAP2A', 'FOSL2', 'BCL6', 'ZNF217', 'STAT3', 'SOX15', 'SP3', 'ZBTB7B', 'PBX1', 'TGIF1', 'CEBPA', 'EHF', 'EGR1', 'RARB', 'KLF12']	706.5714	21
['SMAD3', 'KLF5', 'SOX2', 'TP63', 'RUNX1', 'RXRA', 'TFAP2A', 'NFE2L2', 'BCL6', 'KLF3', 'STAT3', 'SP3', 'STAT6', 'ZBTB7B', 'SOX13', 'EHF', 'ZNF219', 'NR3C1', 'SOX15', 'ELF3', 'RARG']	706.4762	21
['SMAD3', 'KLF5', 'SOX2', 'TP63', 'RUNX1', 'RXRA', 'TFAP2A', 'NFE2L2', 'BCL6', 'KLF3', 'STAT3', 'SP3', 'STAT6', 'ZBTB7B', 'SOX13', 'SREBF1', 'ZNF219', 'NR3C1', 'JUNB', 'ELF3', 'SOX15']	706.4762	21
['SMAD3', 'KLF5', 'SOX2', 'TP63', 'RUNX1', 'RXRA', 'TFAP2A', 'FOSL2', 'BCL6', 'ZNF217', 'IRF6', 'TGIF1', 'ZBTB7B', 'STAT6', 'SOX13', 'ZNF219', 'EGR1', 'SREBF1', 'MYC']	706.4737	19
['SMAD3', 'KLF5', 'SOX2', 'TP63', 'RUNX1', 'RXRA', 'TFAP2A', 'NFE2L2', 'BCL6', 'EGR1', 'IRF6', 'TGIF1', 'RARB', 'EHF', 'KLF12', 'STAT6', 'ZBTB7B', 'FOXQ1', 'SOX13', 'ZNF217']	706.35	20
['SMAD3', 'KLF5', 'SOX2', 'TP63', 'RUNX1', 'RXRA', 'TFAP2A', 'NFE2L2', 'BCL6', 'KLF3', 'IRF6', 'TGIF1', 'EHF', 'KLF12', 'DLX1', 'CEBPA', 'PBX1', 'ZNF217']	706.3333	18
['SMAD3', 'KLF5', 'SOX2', 'TP63', 'RUNX1', 'RXRA', 'TFAP2A', 'FOSL2', 'BCL6', 'JUNB', 'EGR1', 'IRF6', 'TGIF1', 'MYC', 'EHF', 'CEBPA', 'DLX1', 'PBX1']	706.3333	18
['SMAD3', 'KLF5', 'SOX2', 'TP63', 'RUNX1', 'RXRA', 'TFAP2A', 'NFE2L2', 'BCL6', 'KLF3', 'STAT3', 'SP3', 'STAT6', 'ZBTB7B', 'SOX13', 'SREBF1', 'ZNF219', 'TGIF1', 'NFATC4', 'ELF3', 'RARG']	706.1905	21
['SMAD3', 'KLF5', 'SOX2', 'TP63', 'RUNX1', 'RXRA', 'TFAP2A', 'NFE2L2', 'BCL6', 'EGR1', 'IRF6', 'TGIF1', 'MYC', 'SREBF1', 'SOX13', 'DLX1', 'PBX1', 'ELF3', 'NFATC4']	706.0526	19
['SMAD3', 'KLF5', 'SOX2', 'TP63', 'RUNX1', 'RXRA', 'TFAP2A', 'FOSL2', 'BCL6', 'ZNF217', 'STAT3', 'SOX15', 'SP3', 'ZBTB7B', 'PBX1', 'NR3C1', 'SOX13', 'KLF3', 'EHF', 'KLF12']	706.05	20
['SMAD3', 'KLF5', 'SOX2', 'TP63', 'RUNX1', 'RXRA', 'TFAP2A', 'FOSL2', 'BCL6', 'ZNF217', 'STAT3', 'SOX15', 'SP3', 'ZBTB7B', 'PBX1', 'TGIF1', 'CEBPA', 'EHF', 'EGR1', 'MYC', 'ZNF219']	706.0476	21
['SMAD3', 'KLF5', 'SOX2', 'TP63', 'RUNX1', 'RXRA', 'TFAP2A', 'NFE2L2', 'BCL6', 'EGR1', 'STAT3', 'SP3', 'PBX1', 'ZBTB7B', 'NR3C1', 'RARB', 'KLF12', 'CEBPA', 'EHF', 'NFATC4']	706	20
['SMAD3', 'KLF5', 'SOX2', 'TP63', 'RUNX1', 'RXRA', 'TFAP2A', 'NFE2L2', 'BCL6', 'EGR1', 'STAT3', 'SP3', 'DLX1', 'TGIF1', 'KLF12', 'RARB', 'SREBF1', 'TP73', 'ELF3', 'JUNB']	705.95	20
['SMAD3', 'KLF5', 'SOX2', 'TP63', 'RUNX1', 'RXRA', 'TFAP2A', 'FOSL2', 'BCL6', 'ZNF217', 'STAT3', 'SOX15', 'SP3', 'ZBTB7B', 'STAT6', 'SOX13', 'EGR1', 'MYC', 'FOXQ1', 'TGIF1', 'EHF']	705.9048	21
['SMAD3', 'KLF5', 'SOX2', 'TP63', 'RUNX1', 'RXRA', 'TFAP2A', 'NFE2L2', 'BCL6', 'KLF3', 'HOXC4', 'EHF', 'TGIF1', 'SOX13', 'FOXQ1', 'NFATC4', 'ZBTB7B', 'IRF6']	705.7778	18
['SMAD3', 'KLF5', 'SOX2', 'TP63', 'RUNX1', 'RXRA', 'TFAP2A', 'NFE2L2', 'BCL6', 'EGR1', 'IRF6', 'TGIF1', 'MYC', 'SREBF1', 'SOX13', 'ZBTB7B', 'STAT6', 'FOXQ1', 'ZNF217']	705.7368	19
['SMAD3', 'KLF5', 'SOX2', 'TP63', 'RUNX1', 'RXRA', 'TFAP2A', 'NFE2L2', 'BCL6', 'EGR1', 'STAT3', 'SP3', 'DLX1', 'TGIF1', 'KLF12', 'RARB', 'SREBF1', 'SOX13', 'PBX1', 'SOX15', 'JUNB', 'ELF3']	705.6818	22
['SMAD3', 'KLF5', 'SOX2', 'TP63', 'RUNX1', 'RXRA', 'TFAP2A', 'FOSL2', 'BCL6', 'JUNB', 'EGR1', 'IRF6', 'TGIF1', 'MYC', 'EHF', 'ELF3', 'SOX13', 'ZBTB7B', 'STAT6', 'FOXQ1']	705.65	20
['SMAD3', 'KLF5', 'SOX2', 'TP63', 'RUNX1', 'RXRA', 'TFAP2A', 'NFE2L2', 'BCL6', 'EGR1', 'STAT3', 'SP3', 'PBX1', 'ZBTB7B', 'NR3C1', 'RARB', 'ZNF219', 'CEBPA', 'EHF', 'SOX15', 'JUNB']	705.619	21
['SMAD3', 'KLF5', 'SOX2', 'TP63', 'RUNX1', 'RXRA', 'TFAP2A', 'NFE2L2', 'BCL6', 'KLF3', 'STAT3', 'SP3', 'STAT6', 'ZBTB7B', 'SOX13', 'SREBF1', 'ZNF219', 'NR3C1', 'ZNF217', 'SOX15']	705.55	20
['SMAD3', 'KLF5', 'SOX2', 'TP63', 'RUNX1', 'RXRA', 'TFAP2A', 'FOSL2', 'BCL6', 'JUNB', 'KLF3', 'STAT3', 'SP3', 'STAT6', 'ZBTB7B', 'SOX13', 'SOX15', 'ELF3', 'ZNF219', 'EHF', 'NR3C1']	705.4762	21
['SMAD3', 'KLF5', 'SOX2', 'TP63', 'RUNX1', 'RXRA', 'TFAP2A', 'NFE2L2', 'BCL6', 'EGR1', 'STAT3', 'SP3', 'PBX1', 'ZBTB7B', 'NR3C1', 'MYC', 'ZNF219', 'CEBPA', 'EHF', 'NFATC4']	705.45	20
['SMAD3', 'KLF5', 'SOX2', 'TP63', 'RUNX1', 'RXRA', 'TFAP2A', 'NFE2L2', 'BCL6', 'KLF3', 'STAT3', 'SP3', 'STAT6', 'ZBTB7B', 'SOX13', 'EHF', 'KLF12', 'SOX15', 'ELF3', 'RARG', 'NR3C1']	705.381	21
['SMAD3', 'KLF5', 'SOX2', 'TP63', 'RUNX1', 'RXRA', 'TFAP2A', 'NFE2L2', 'BCL6', 'KLF3', 'STAT3', 'SP3', 'STAT6', 'ZBTB7B', 'SOX13', 'SREBF1', 'KLF12', 'SOX15', 'ELF3', 'JUNB', 'NR3C1']	705.381	21
['SMAD3', 'KLF5', 'SOX2', 'TP63', 'RUNX1', 'RXRA', 'TFAP2A', 'NFE2L2', 'BCL6', 'EGR1', 'IRF6', 'TGIF1', 'RARB', 'EHF', 'KLF12', 'DLX1', 'JUNB', 'ELF3', 'TP73']	705.3684	19
['SMAD3', 'KLF5', 'SOX2', 'TP63', 'RUNX1', 'RXRA', 'TFAP2A', 'FOSL2', 'BCL6', 'ZNF217', 'IRF6', 'TGIF1', 'ZBTB7B', 'PBX1', 'CEBPA', 'EHF', 'EGR1', 'RARB', 'KLF12']	705.3684	19
['SMAD3', 'KLF5', 'SOX2', 'TP63', 'RUNX1', 'RXRA', 'NFIB', 'STAT3', 'BCL6', 'EGR1', 'SP3', 'NFATC4', 'ZBTB7B', 'CEBPA', 'EHF', 'TGIF1', 'PBX1', 'MYC']	705.2222	18
['SMAD3', 'KLF5', 'SOX2', 'TP63', 'RUNX1', 'RXRA', 'TFAP2A', 'NFE2L2', 'BCL6', 'KLF3', 'STAT3', 'SP3', 'STAT6', 'ZBTB7B', 'SOX13', 'SREBF1', 'KLF12', 'NFATC4', 'ELF3', 'RARG', 'TGIF1']	705.0952	21
['SMAD3', 'KLF5', 'SOX2', 'TP63', 'RUNX1', 'RXRA', 'TFAP2A', 'FOSL2', 'BCL6', 'ZNF217', 'STAT3', 'SOX15', 'SP3', 'ZBTB7B', 'STAT6', 'CEBPA', 'EHF', 'TGIF1', 'EGR1', 'RARB', 'ZNF219']	705.0952	21
['SMAD3', 'KLF5', 'SOX2', 'TP63', 'RUNX1', 'RXRA', 'TFAP2A', 'FOSL2', 'BCL6', 'JUNB', 'EGR1', 'STAT3', 'SP3', 'DLX1', 'TGIF1', 'KLF12', 'RARB', 'TP73', 'EHF', 'ELF3']	704.9	20
['SMAD3', 'KLF5', 'SOX2', 'TP63', 'RUNX1', 'RXRA', 'TFAP2A', 'NFE2L2', 'BCL6', 'EGR1', 'STAT3', 'SP3', 'DLX1', 'TGIF1', 'KLF12', 'RARB', 'EHF', 'JUNB', 'TP73', 'CEBPA']	704.85	20
['SMAD3', 'KLF5', 'SOX2', 'TP63', 'RUNX1', 'HOXC8', 'TFAP2A', 'NFE2L2', 'BCL6', 'SOX13', 'SOX15', 'EHF', 'TGIF1', 'KLF3', 'HOXC4', 'PBX1']	704.8125	16
['SMAD3', 'KLF5', 'SOX2', 'TP63', 'RUNX1', 'RXRA', 'TFAP2A', 'FOSL2', 'BCL6', 'ZNF217', 'IRF6', 'TGIF1', 'ZBTB7B', 'PBX1', 'CEBPA', 'EHF', 'EGR1', 'MYC', 'ZNF219']	704.7895	19
['SMAD3', 'KLF5', 'SOX2', 'TP63', 'RUNX1', 'RXRA', 'TFAP2A', 'NFE2L2', 'BCL6', 'EGR1', 'STAT3', 'SP3', 'DLX1', 'TGIF1', 'KLF12', 'RARB', 'SREBF1', 'SOX13', 'PBX1', 'SOX15', 'ZNF217']	704.7619	21
['SMAD3', 'KLF5', 'SOX2', 'TP63', 'RUNX1', 'RXRA', 'TFAP2A', 'FOSL2', 'BCL6', 'JUNB', 'EGR1', 'STAT3', 'SP3', 'DLX1', 'TGIF1', 'KLF12', 'RARB', 'SOX15', 'SOX13', 'ELF3', 'PBX1', 'EHF']	704.7273	22
['SMAD3', 'KLF5', 'SOX2', 'TP63', 'RUNX1', 'RXRA', 'TFAP2A', 'NFE2L2', 'BCL6', 'EGR1', 'IRF6', 'TGIF1', 'MYC', 'SREBF1', 'TP73', 'ELF3', 'JUNB', 'DLX1']	704.6667	18
['SMAD3', 'KLF5', 'SOX2', 'TP63', 'RUNX1', 'RXRA', 'TFAP2A', 'FOSL2', 'BCL6', 'ZNF217', 'IRF6', 'TGIF1', 'ZBTB7B', 'STAT6', 'SOX13', 'FOXQ1', 'MYC', 'EGR1', 'EHF']	704.6316	19
['SMAD3', 'KLF5', 'SOX2', 'TP63', 'RUNX1', 'RXRA', 'TFAP2A', 'NFE2L2', 'BCL6', 'EGR1', 'STAT3', 'SP3', 'STAT6', 'TP73', 'RARB', 'ZNF219', 'JUNB', 'NR3C1', 'EHF', 'ELF3']	704.6	20
['SMAD3', 'KLF5', 'SOX2', 'TP63', 'RUNX1', 'RXRA', 'TFAP2A', 'NFE2L2', 'BCL6', 'EGR1', 'STAT3', 'SP3', 'PBX1', 'ZBTB7B', 'NR3C1', 'RARB', 'KLF12', 'CEBPA', 'EHF', 'SOX15', 'JUNB']	704.5238	21
['SMAD3', 'KLF5', 'SOX2', 'TP63', 'RUNX1', 'RXRA', 'TFAP2A', 'FOSL2', 'BCL6', 'ZNF217', 'STAT3', 'SOX15', 'SP3', 'ZBTB7B', 'STAT6', 'SOX13', 'KLF3', 'ZNF219', 'EHF', 'NR3C1']	704.5	20
['SMAD3', 'KLF5', 'SOX2', 'TP63', 'RUNX1', 'RXRA', 'TFAP2A', 'NFE2L2', 'BCL6', 'EGR1', 'STAT3', 'SP3', 'STAT6', 'ZBTB7B', 'CEBPA', 'NR3C1', 'ZNF219', 'EHF', 'RARB', 'NFATC4']	704.45	20
['SMAD3', 'KLF5', 'SOX2', 'TP63', 'RUNX1', 'RXRA', 'TFAP2A', 'NFE2L2', 'BCL6', 'EGR1', 'IRF6', 'TGIF1', 'RARB', 'SREBF1', 'SOX13', 'DLX1', 'KLF12', 'PBX1', 'ELF3', 'JUNB']	704.45	20
['SMAD3', 'KLF5', 'SOX2', 'TP63', 'RUNX1', 'RXRA', 'TFAP2A', 'NFE2L2', 'BCL6', 'KLF3', 'STAT3', 'SP3', 'STAT6', 'ZBTB7B', 'SOX13', 'SREBF1', 'KLF12', 'SOX15', 'ZNF217', 'NR3C1']	704.4	20
['SMAD3', 'KLF5', 'SOX2', 'TP63', 'RUNX1', 'RXRA', 'TFAP2A', 'FOSL2', 'BCL6', 'JUNB', 'KLF3', 'STAT3', 'SP3', 'STAT6', 'ZBTB7B', 'SOX13', 'SOX15', 'ELF3', 'KLF12', 'NR3C1', 'EHF']	704.381	21
['SMAD3', 'KLF5', 'SOX2', 'TP63', 'RUNX1', 'RXRA', 'TFAP2A', 'FOSL2', 'BCL6', 'JUNB', 'EGR1', 'STAT3', 'SP3', 'DLX1', 'TGIF1', 'MYC', 'TP73', 'SREBF1', 'ELF3']	704.2105	19
['SMAD3', 'KLF5', 'SOX2', 'TP63', 'RUNX1', 'RXRA', 'TFAP2A', 'NFE2L2', 'BCL6', 'KLF3', 'STAT3', 'SP3', 'STAT6', 'ZBTB7B', 'SOX13', 'SREBF1', 'KLF12', 'NFATC4', 'ELF3', 'FOXQ1', 'TGIF1']	704.1429	21
['SMAD3', 'KLF5', 'SOX2', 'TP63', 'RUNX1', 'RXRA', 'TFAP2A', 'FOSL2', 'BCL6', 'JUNB', 'EGR1', 'STAT3', 'SP3', 'DLX1', 'TGIF1', 'MYC', 'SOX15', 'SOX13', 'ELF3', 'PBX1', 'SREBF1']	704.0952	21
['SMAD3', 'KLF5', 'SOX2', 'TP63', 'RUNX1', 'RXRA', 'TFAP2A', 'NFE2L2', 'BCL6', 'EGR1', 'STAT3', 'SP3', 'PBX1', 'ZBTB7B', 'NR3C1', 'MYC', 'ZNF219', 'CEBPA', 'EHF', 'SOX15', 'JUNB']	704	21
['SMAD3', 'KLF5', 'SOX2', 'TP63', 'RUNX1', 'RXRA', 'TFAP2A', 'FOSL2', 'BCL6', 'ZNF217', 'STAT3', 'SOX15', 'SP3', 'ZBTB7B', 'STAT6', 'CEBPA', 'EHF', 'TGIF1', 'EGR1', 'RARB', 'KLF12']	704	21
['SMAD3', 'KLF5', 'SOX2', 'TP63', 'RUNX1', 'RXRA', 'TFAP2A', 'NFE2L2', 'BCL6', 'KLF3', 'STAT3', 'SP3', 'PBX1', 'ZBTB7B', 'ZNF219', 'CEBPA', 'EHF', 'NR3C1', 'SOX15', 'ZNF217']	703.95	20
['SMAD3', 'KLF5', 'SOX2', 'TP63', 'RUNX1', 'RXRA', 'TFAP2A', 'NFE2L2', 'BCL6', 'KLF3', 'IRF6', 'TGIF1', 'EHF', 'KLF12', 'DLX1', 'CEBPA', 'PBX1', 'NFATC4']	703.9444	18
['SMAD3', 'KLF5', 'SOX2', 'TP63', 'RUNX1', 'RXRA', 'TFAP2A', 'FOSL2', 'BCL6', 'ZNF217', 'STAT3', 'SOX15', 'SP3', 'DLX1', 'TGIF1', 'KLF12', 'RARB', 'EGR1', 'SOX13', 'PBX1', 'EHF']	703.7619	21
['SMAD3', 'KLF5', 'SOX2', 'TP63', 'RUNX1', 'RXRA', 'TFAP2A', 'FOSL2', 'BCL6', 'ZNF217', 'IRF6', 'TGIF1', 'ZBTB7B', 'STAT6', 'CEBPA', 'EHF', 'EGR1', 'RARB', 'ZNF219']	703.7368	19
['SMAD3', 'KLF5', 'SOX2', 'TP63', 'RUNX1', 'RXRA', 'NFIB', 'STAT3', 'BCL6', 'EGR1', 'SP3', 'SOX15', 'TGIF1', 'PBX1', 'KLF12', 'DLX1', 'EHF', 'CEBPA']	703.6667	18
['SMAD3', 'KLF5', 'SOX2', 'TP63', 'RUNX1', 'RXRA', 'TFAP2A', 'NFE2L2', 'BCL6', 'EGR1', 'STAT3', 'SP3', 'DLX1', 'TGIF1', 'KLF12', 'RARB', 'EHF', 'NFATC4', 'SOX13', 'ELF3', 'FOXQ1']	703.619	21
['SMAD3', 'KLF5', 'SOX2', 'TP63', 'RUNX1', 'RXRA', 'TFAP2A', 'NFE2L2', 'BCL6', 'KLF3', 'IRF6', 'TGIF1', 'EHF', 'KLF12', 'STAT6', 'ZBTB7B', 'FOXQ1', 'SOX13', 'ELF3', 'NFATC4']	703.5	20
['SMAD3', 'KLF5', 'SOX2', 'TP63', 'RUNX1', 'RXRA', 'TFAP2A', 'FOSL2', 'BCL6', 'JUNB', 'EGR1', 'IRF6', 'TGIF1', 'MYC', 'EHF', 'ELF3', 'TP73', 'DLX1']	703.5	18
['SMAD3', 'KLF5', 'SOX2', 'TP63', 'RUNX1', 'RXRA', 'TFAP2A', 'FOSL2', 'BCL6', 'ZNF217', 'STAT3', 'SOX15', 'SP3', 'ZBTB7B', 'STAT6', 'CEBPA', 'EHF', 'TGIF1', 'EGR1', 'MYC', 'ZNF219']	703.4762	21
['SMAD3', 'KLF5', 'SOX2', 'TP63', 'RUNX1', 'RXRA', 'TFAP2A', 'NFE2L2', 'BCL6', 'EGR1', 'STAT3', 'SP3', 'STAT6', 'TP73', 'RARB', 'KLF12', 'JUNB', 'NR3C1', 'EHF', 'ELF3']	703.45	20
['SMAD3', 'KLF5', 'SOX2', 'TP63', 'RUNX1', 'RXRA', 'TFAP2A', 'NFE2L2', 'BCL6', 'EGR1', 'STAT3', 'SP3', 'STAT6', 'TP73', 'RARB', 'ZNF219', 'RARG', 'ELF3', 'SREBF1', 'TGIF1']	703.45	20
['SMAD3', 'KLF5', 'SOX2', 'TP63', 'RUNX1', 'RXRA', 'TFAP2A', 'NFE2L2', 'BCL6', 'EGR1', 'IRF6', 'TGIF1', 'MYC', 'EHF', 'DLX1', 'CEBPA', 'TP73', 'JUNB']	703.4444	18
['SMAD3', 'KLF5', 'SOX2', 'TP63', 'RUNX1', 'RXRA', 'TFAP2A', 'FOSL2', 'BCL6', 'JUNB', 'EGR1', 'IRF6', 'TGIF1', 'RARB', 'EHF', 'KLF12', 'ELF3', 'SOX13', 'PBX1', 'DLX1']	703.4	20
['SMAD3', 'KLF5', 'SOX2', 'TP63', 'RUNX1', 'RXRA', 'TFAP2A', 'NFE2L2', 'BCL6', 'EGR1', 'IRF6', 'TGIF1', 'RARB', 'SREBF1', 'SOX13', 'DLX1', 'KLF12', 'PBX1', 'ZNF217']	703.3684	19
['SMAD3', 'KLF5', 'SOX2', 'TP63', 'RUNX1', 'RXRA', 'TFAP2A', 'FOSL2', 'BCL6', 'ZNF217', 'STAT3', 'SOX15', 'SP3', 'ZBTB7B', 'STAT6', 'SOX13', 'KLF3', 'KLF12', 'NR3C1', 'EHF']	703.35	20
['SMAD3', 'KLF5', 'SOX2', 'TP63', 'RUNX1', 'RXRA', 'TFAP2A', 'NFE2L2', 'BCL6', 'EGR1', 'STAT3', 'SP3', 'STAT6', 'ZBTB7B', 'CEBPA', 'NR3C1', 'KLF12', 'RARB', 'EHF', 'NFATC4']	703.3	20
['SMAD3', 'KLF5', 'SOX2', 'TP63', 'RUNX1', 'RXRA', 'TFAP2A', 'NFE2L2', 'BCL6', 'EGR1', 'STAT3', 'HES1', 'ZBTB7B', 'ZNF219', 'SOX15', 'ELF3', 'MYC', 'PBX1', 'TGIF1', 'EHF', 'RARG']	703.0952	21
['SMAD3', 'KLF5', 'SOX2', 'TP63', 'RUNX1', 'RXRA', 'TFAP2A', 'NFE2L2', 'BCL6', 'EGR1', 'STAT3', 'HES1', 'ZBTB7B', 'ZNF219', 'SOX15', 'ELF3', 'MYC', 'PBX1', 'TGIF1', 'SREBF1', 'JUNB']	703.0952	21
['SMAD3', 'KLF5', 'SOX2', 'TP63', 'RUNX1', 'RXRA', 'TFAP2A', 'FOSL2', 'BCL6', 'JUNB', 'EGR1', 'STAT3', 'SP3', 'DLX1', 'TGIF1', 'MYC', 'TP73', 'EHF', 'CEBPA']	703.0526	19
['SMAD3', 'KLF5', 'SOX2', 'TP63', 'RUNX1', 'RXRA', 'TFAP2A', 'FOSL2', 'BCL6', 'ZNF217', 'STAT3', 'SOX15', 'SP3', 'DLX1', 'TGIF1', 'MYC', 'EGR1', 'SOX13', 'PBX1', 'SREBF1']	703.05	20
['SMAD3', 'KLF5', 'SOX2', 'TP63', 'RUNX1', 'RXRA', 'TFAP2A', 'NFE2L2', 'BCL6', 'EGR1', 'STAT3', 'SP3', 'STAT6', 'ZBTB7B', 'CEBPA', 'NR3C1', 'ZNF219', 'EHF', 'RARB', 'SOX15', 'JUNB']	703.0476	21
['SMAD3', 'KLF5', 'SOX2', 'TP63', 'RUNX1', 'RXRA', 'TFAP2A', 'NFE2L2', 'BCL6', 'EGR1', 'STAT3', 'SP3', 'STAT6', 'TP73', 'MYC', 'ZNF219', 'JUNB', 'NR3C1', 'EHF', 'ELF3']	702.9	20
['SMAD3', 'KLF5', 'SOX2', 'TP63', 'RUNX1', 'RXRA', 'TFAP2A', 'NFE2L2', 'BCL6', 'EGR1', 'STAT3', 'SP3', 'DLX1', 'TGIF1', 'MYC', 'SREBF1', 'SOX13', 'FOXQ1', 'NFATC4', 'ELF3']	702.9	20
['SMAD3', 'KLF5', 'SOX2', 'TP63', 'RUNX1', 'RXRA', 'TFAP2A', 'NFE2L2', 'BCL6', 'KLF3', 'STAT3', 'SP3', 'STAT6', 'ZBTB7B', 'SOX13', 'SREBF1', 'KLF12', 'SOX15', 'ELF3', 'JUNB', 'FOXQ1', 'TGIF1']	702.8182	22
['SMAD3', 'KLF5', 'SOX2', 'TP63', 'RUNX1', 'RXRA', 'TFAP2A', 'NFE2L2', 'BCL6', 'KLF3', 'STAT3', 'SP3', 'PBX1', 'ZBTB7B', 'KLF12', 'CEBPA', 'EHF', 'NR3C1', 'SOX15', 'ZNF217']	702.8	20
['SMAD3', 'KLF5', 'SOX2', 'TP63', 'RUNX1', 'RXRA', 'TFAP2A', 'NFE2L2', 'BCL6', 'EGR1', 'STAT3', 'SP3', 'STAT6', 'ZBTB7B', 'CEBPA', 'NR3C1', 'ZNF219', 'EHF', 'MYC', 'NFATC4']	702.75	20
['SMAD3', 'KLF5', 'SOX2', 'TP63', 'RUNX1', 'RXRA', 'TFAP2A', 'NFE2L2', 'BCL6', 'EGR1', 'IRF6', 'TGIF1', 'RARB', 'SREBF1', 'TP73', 'JUNB', 'ELF3', 'STAT6', 'ZNF219']	702.7368	19
['SMAD3', 'KLF5', 'SOX2', 'TP63', 'RUNX1', 'RXRA', 'TFAP2A', 'FOSL2', 'BCL6', 'JUNB', 'EGR1', 'IRF6', 'TGIF1', 'MYC', 'SREBF1', 'ELF3', 'SOX13', 'DLX1', 'PBX1']	702.6316	19
['SMAD3', 'KLF5', 'SOX2', 'TP63', 'RUNX1', 'RXRA', 'TFAP2A', 'FOSL2', 'BCL6', 'ZNF217', 'IRF6', 'TGIF1', 'ZBTB7B', 'STAT6', 'CEBPA', 'EHF', 'EGR1', 'RARB', 'KLF12']	702.5263	19
['SMAD3', 'KLF5', 'SOX2', 'TP63', 'RUNX1', 'RXRA', 'TFAP2A', 'NFE2L2', 'BCL6', 'EGR1', 'STAT3', 'SP3', 'PBX1', 'ZBTB7B', 'NR3C1', 'RARB', 'ZNF219', 'SOX13', 'SOX15', 'EHF', 'ELF3', 'RARG']	702.4545	22
['SMAD3', 'KLF5', 'SOX2', 'TP63', 'RUNX1', 'RXRA', 'TFAP2A', 'NFE2L2', 'BCL6', 'EGR1', 'STAT3', 'SP3', 'PBX1', 'ZBTB7B', 'NR3C1', 'RARB', 'ZNF219', 'SOX13', 'SOX15', 'SREBF1', 'ELF3', 'JUNB']	702.4545	22
['SMAD3', 'KLF5', 'SOX2', 'TP63', 'RUNX1', 'RXRA', 'TFAP2A', 'FOSL2', 'BCL6', 'JUNB', 'EGR1', 'STAT3', 'SP3', 'STAT6', 'TP73', 'RARB', 'ZNF219', 'TGIF1', 'SREBF1', 'ELF3']	702.4	20
['SMAD3', 'KLF5', 'SOX2', 'TP63', 'RUNX1', 'RXRA', 'TFAP2A', 'NFE2L2', 'BCL6', 'EGR1', 'STAT3', 'SP3', 'DLX1', 'ZBTB7A', 'MYC', 'SOX13', 'SREBF1', 'NFATC4']	702.3889	18
['SMAD3', 'KLF5', 'SOX2', 'TP63', 'RUNX1', 'RXRA', 'TFAP2A', 'NFE2L2', 'BCL6', 'EGR1', 'STAT3', 'SP3', 'DLX1', 'TGIF1', 'KLF12', 'RARB', 'EHF', 'JUNB', 'SOX15', 'SOX13', 'ELF3', 'FOXQ1']	702.3182	22
['SMAD3', 'KLF5', 'SOX2', 'TP63', 'RUNX1', 'RXRA', 'TFAP2A', 'NFE2L2', 'BCL6', 'EGR1', 'STAT3', 'SP3', 'STAT6', 'TP73', 'RARB', 'KLF12', 'RARG', 'ELF3', 'SREBF1', 'TGIF1']	702.3	20
['SMAD3', 'KLF5', 'SOX2', 'TP63', 'RUNX1', 'RXRA', 'TFAP2A', 'FOSL2', 'BCL6', 'ZNF217', 'IRF6', 'TGIF1', 'DLX1', 'KLF12', 'RARB', 'EGR1', 'SOX13', 'PBX1', 'EHF']	702.2632	19
['SMAD3', 'KLF5', 'SOX2', 'TP63', 'RUNX1', 'RXRA', 'TFAP2A', 'NFE2L2', 'BCL6', 'EGR1', 'STAT3', 'SP3', 'PBX1', 'ZBTB7B', 'TGIF1', 'RARB', 'ZNF219', 'SOX13', 'NFATC4', 'ELF3', 'RARG', 'SREBF1']	702.1818	22
['SMAD3', 'KLF5', 'SOX2', 'TP63', 'RUNX1', 'RXRA', 'TFAP2A', 'NFE2L2', 'BCL6', 'EGR1', 'IRF6', 'TGIF1', 'MYC', 'EHF', 'DLX1', 'SOX13', 'FOXQ1', 'ELF3', 'NFATC4']	702.1579	19
['SMAD3', 'KLF5', 'SOX2', 'TP63', 'RUNX1', 'HOXC8', 'TFAP2A', 'NFE2L2', 'BCL6', 'SOX13', 'NFATC4', 'ZBTB7A', 'ZNF219', 'EGR1']	702.1429	14
['SMAD3', 'KLF5', 'SOX2', 'TP63', 'RUNX1', 'RXRA', 'TFAP2A', 'FOSL2', 'BCL6', 'JUNB', 'KLF3', 'STAT3', 'SP3', 'DLX1', 'KLF12', 'TGIF1', 'SOX15', 'CEBPA', 'EHF', 'PBX1']	702.1	20
['SMAD3', 'KLF5', 'SOX2', 'TP63', 'RUNX1', 'RXRA', 'TFAP2A', 'FOSL2', 'BCL6', 'JUNB', 'EGR1', 'STAT3', 'HES1', 'ZBTB7B', 'ZNF219', 'SOX15', 'MYC', 'ELF3', 'PBX1', 'EHF', 'TGIF1']	702.0952	21
['SMAD3', 'KLF5', 'SOX2', 'TP63', 'RUNX1', 'RXRA', 'TFAP2A', 'NFE2L2', 'BCL6', 'EGR1', 'STAT3', 'SP3', 'STAT6', 'ZBTB7B', 'CEBPA', 'NR3C1', 'KLF12', 'RARB', 'EHF', 'SOX15', 'JUNB']	701.9524	21
['SMAD3', 'KLF5', 'SOX2', 'TP63', 'RUNX1', 'RXRA', 'TFAP2A', 'FOSL2', 'BCL6', 'ZNF217', 'IRF6', 'TGIF1', 'ZBTB7B', 'STAT6', 'CEBPA', 'EHF', 'EGR1', 'MYC', 'ZNF219']	701.9474	19
['SMAD3', 'KLF5', 'SOX2', 'TP63', 'RUNX1', 'HOXC8', 'TFAP2A', 'NFE2L2', 'BCL6', 'HES1', 'SOX15', 'EHF', 'TGIF1', 'PBX1', 'EGR1', 'ELF3', 'ZNF219']	701.9412	17
['SMAD3', 'KLF5', 'SOX2', 'TP63', 'RUNX1', 'RXRA', 'TFAP2A', 'FOSL2', 'BCL6', 'JUNB', 'KLF3', 'STAT3', 'SP3', 'STAT6', 'ZBTB7B', 'SOX13', 'SOX15', 'ELF3', 'KLF12', 'FOXQ1', 'TGIF1', 'EHF']	701.8636	22
['SMAD3', 'KLF5', 'SOX2', 'TP63', 'RUNX1', 'RXRA', 'TFAP2A', 'NFE2L2', 'BCL6', 'KLF3', 'HOXC4', 'EHF', 'TGIF1', 'SOX13', 'PBX1', 'NFATC4', 'DLX1', 'IRF6']	701.8333	18
['SMAD3', 'KLF5', 'SOX2', 'TP63', 'RUNX1', 'RXRA', 'TFAP2A', 'NFE2L2', 'BCL6', 'KLF3', 'STAT3', 'SP3', 'STAT6', 'ZBTB7B', 'SOX13', 'SREBF1', 'KLF12', 'SOX15', 'ZNF217', 'FOXQ1', 'TGIF1']	701.7619	21
['SMAD3', 'KLF5', 'SOX2', 'TP63', 'RUNX1', 'RXRA', 'TFAP2A', 'NFE2L2', 'BCL6', 'EGR1', 'STAT3', 'SP3', 'STAT6', 'TP73', 'MYC', 'ZNF219', 'RARG', 'ELF3', 'SREBF1', 'TGIF1']	701.75	20
['SMAD3', 'KLF5', 'SOX2', 'TP63', 'RUNX1', 'RXRA', 'TFAP2A', 'FOSL2', 'BCL6', 'JUNB', 'EGR1', 'IRF6', 'TGIF1', 'RARB', 'EHF', 'ZNF219', 'STAT6', 'ELF3', 'TP73']	701.6316	19
['SMAD3', 'KLF5', 'SOX2', 'TP63', 'RUNX1', 'RXRA', 'TFAP2A', 'NFE2L2', 'BCL6', 'EGR1', 'IRF6', 'TGIF1', 'RARB', 'EHF', 'ZNF219', 'STAT6', 'TP73', 'JUNB', 'CEBPA']	701.5789	19
['SMAD3', 'KLF5', 'SOX2', 'TP63', 'RUNX1', 'RXRA', 'TFAP2A', 'NFE2L2', 'BCL6', 'EGR1', 'STAT3', 'SP3', 'DLX1', 'TGIF1', 'MYC', 'SREBF1', 'SOX13', 'FOXQ1', 'SOX15', 'JUNB', 'ELF3']	701.5714	21
['SMAD3', 'KLF5', 'SOX2', 'TP63', 'RUNX1', 'RXRA', 'TFAP2A', 'NFE2L2', 'BCL6', 'EGR1', 'IRF6', 'TGIF1', 'RARB', 'SREBF1', 'TP73', 'JUNB', 'ELF3', 'STAT6', 'KLF12']	701.5263	19
['SMAD3', 'KLF5', 'SOX2', 'TP63', 'RUNX1', 'RXRA', 'TFAP2A', 'FOSL2', 'BCL6', 'JUNB', 'EGR1', 'STAT3', 'SP3', 'PBX1', 'ZBTB7B', 'SOX15', 'NR3C1', 'RARB', 'ZNF219', 'EHF', 'SOX13', 'ELF3']	701.5	22
['SMAD3', 'KLF5', 'SOX2', 'TP63', 'RUNX1', 'RXRA', 'TFAP2A', 'NFE2L2', 'BCL6', 'EGR1', 'STAT3', 'SP3', 'STAT6', 'ZBTB7B', 'CEBPA', 'NR3C1', 'ZNF219', 'EHF', 'MYC', 'SOX15', 'JUNB']	701.4286	21
['SMAD3', 'KLF5', 'SOX2', 'TP63', 'RUNX1', 'RXRA', 'TFAP2A', 'NFE2L2', 'BCL6', 'EGR1', 'STAT3', 'SP3', 'PBX1', 'ZBTB7B', 'NR3C1', 'RARB', 'KLF12', 'SOX13', 'SOX15', 'EHF', 'ELF3', 'RARG']	701.4091	22
['SMAD3', 'KLF5', 'SOX2', 'TP63', 'RUNX1', 'RXRA', 'TFAP2A', 'NFE2L2', 'BCL6', 'EGR1', 'STAT3', 'SP3', 'PBX1', 'ZBTB7B', 'NR3C1', 'RARB', 'KLF12', 'SOX13', 'SOX15', 'SREBF1', 'ELF3', 'JUNB']	701.4091	22
['SMAD3', 'KLF5', 'SOX2', 'TP63', 'RUNX1', 'RXRA', 'TFAP2A', 'FOSL2', 'BCL6', 'ZNF217', 'IRF6', 'TGIF1', 'DLX1', 'MYC', 'EGR1', 'SOX13', 'PBX1', 'SREBF1']	701.3889	18
['SMAD3', 'KLF5', 'SOX2', 'TP63', 'RUNX1', 'RXRA', 'TFAP2A', 'NFE2L2', 'BCL6', 'EGR1', 'STAT3', 'SP3', 'PBX1', 'ZBTB7B', 'NR3C1', 'RARB', 'ZNF219', 'SOX13', 'SOX15', 'SREBF1', 'ZNF217']	701.381	21
['SMAD3', 'KLF5', 'SOX2', 'TP63', 'RUNX1', 'RXRA', 'TFAP2A', 'NFE2L2', 'BCL6', 'KLF3', 'IRF6', 'TGIF1', 'SREBF1', 'SOX13', 'ZBTB7B', 'STAT6', 'FOXQ1', 'KLF12', 'ELF3', 'JUNB']	701.3	20
['SMAD3', 'KLF5', 'SOX2', 'TP63', 'RUNX1', 'RXRA', 'TFAP2A', 'FOSL2', 'BCL6', 'JUNB', 'EGR1', 'STAT3', 'SP3', 'STAT6', 'TP73', 'RARB', 'ZNF219', 'TGIF1', 'EHF', 'CEBPA']	701.3	20
['SMAD3', 'KLF5', 'SOX2', 'TP63', 'RUNX1', 'RXRA', 'TFAP2A', 'NFE2L2', 'BCL6', 'KLF3', 'STAT3', 'SP3', 'STAT6', 'ZBTB7B', 'CEBPA', 'NR3C1', 'ZNF219', 'EHF', 'SOX15', 'ZNF217']	701.25	20
['SMAD3', 'KLF5', 'SOX2', 'TP63', 'RUNX1', 'RXRA', 'TFAP2A', 'FOSL2', 'BCL6', 'JUNB', 'EGR1', 'STAT3', 'SP3', 'STAT6', 'TP73', 'RARB', 'KLF12', 'TGIF1', 'SREBF1', 'ELF3']	701.25	20
['SMAD3', 'KLF5', 'SOX2', 'TP63', 'RUNX1', 'RXRA', 'TFAP2A', 'NFE2L2', 'BCL6', 'EGR1', 'STAT3', 'SP3', 'DLX1', 'TGIF1', 'KLF12', 'RARB', 'EHF', 'ZNF217', 'SOX15', 'SOX13', 'FOXQ1']	701.2381	21
['SMAD3', 'KLF5', 'SOX2', 'TP63', 'RUNX1', 'RXRA', 'NFIB', 'STAT3', 'BCL6', 'KLF3', 'SP3', 'KLF12', 'TGIF1', 'PBX1', 'SOX15', 'DLX1', 'EHF', 'SOX13', 'ELF3']	701.1579	19
['SMAD3', 'KLF5', 'SOX2', 'TP63', 'RUNX1', 'RXRA', 'TFAP2A', 'NFE2L2', 'BCL6', 'EGR1', 'STAT3', 'SP3', 'PBX1', 'ZBTB7B', 'TGIF1', 'RARB', 'KLF12', 'SOX13', 'NFATC4', 'ELF3', 'RARG', 'SREBF1']	701.1364	22
['SMAD3', 'KLF5', 'SOX2', 'TP63', 'RUNX1', 'RXRA', 'NFIB', 'STAT3', 'BCL6', 'EGR1', 'SP3', 'NFATC4', 'DLX1', 'SOX13', 'EHF', 'ELF3', 'TGIF1', 'PBX1', 'KLF12']	701	19
['SMAD3', 'KLF5', 'SOX2', 'TP63', 'RUNX1', 'RXRA', 'TFAP2A', 'NFE2L2', 'BCL6', 'EGR1', 'IRF6', 'TGIF1', 'MYC', 'SREBF1', 'TP73', 'ELF3', 'JUNB', 'STAT6', 'ZNF219']	700.9474	19
['SMAD3', 'KLF5', 'SOX2', 'TP63', 'RUNX1', 'RXRA', 'TFAP2A', 'NFE2L2', 'BCL6', 'EGR1', 'STAT3', 'SP3', 'PBX1', 'ZBTB7B', 'NR3C1', 'MYC', 'ZNF219', 'SOX13', 'SOX15', 'EHF', 'ELF3', 'RARG']	700.9091	22
['SMAD3', 'KLF5', 'SOX2', 'TP63', 'RUNX1', 'RXRA', 'TFAP2A', 'NFE2L2', 'BCL6', 'EGR1', 'STAT3', 'SP3', 'PBX1', 'ZBTB7B', 'NR3C1', 'MYC', 'ZNF219', 'SOX13', 'SOX15', 'SREBF1', 'ELF3', 'JUNB']	700.9091	22
['SMAD3', 'KLF5', 'SOX2', 'TP63', 'RUNX1', 'RXRA', 'TFAP2A', 'FOSL2', 'BCL6', 'ZNF217', 'STAT3', 'SOX15', 'SP3', 'ZBTB7B', 'STAT6', 'SOX13', 'KLF3', 'KLF12', 'FOXQ1', 'TGIF1', 'EHF']	700.7619	21
['SMAD3', 'KLF5', 'SOX2', 'TP63', 'RUNX1', 'RXRA', 'TFAP2A', 'NFE2L2', 'BCL6', 'EGR1', 'IRF6', 'TGIF1', 'RARB', 'EHF', 'KLF12', 'DLX1', 'JUNB', 'ELF3', 'SOX13', 'FOXQ1']	700.75	20
['SMAD3', 'KLF5', 'SOX2', 'TP63', 'RUNX1', 'RXRA', 'NFIB', 'IRF6', 'TGIF1', 'PBX1', 'MYC', 'EGR1', 'NFATC4', 'BCL6', 'ZBTB7B', 'EHF', 'SOX13', 'ELF3']	700.7222	18
['SMAD3', 'KLF5', 'SOX2', 'TP63', 'RUNX1', 'RXRA', 'TFAP2A', 'FOSL2', 'BCL6', 'JUNB', 'EGR1', 'STAT3', 'SP3', 'STAT6', 'TP73', 'MYC', 'ZNF219', 'TGIF1', 'SREBF1', 'ELF3']	700.7	20
['SMAD3', 'KLF5', 'SOX2', 'TP63', 'RUNX1', 'RXRA', 'TFAP2A', 'NFE2L2', 'BCL6', 'EGR1', 'STAT3', 'SP3', 'DLX1', 'TGIF1', 'KLF12', 'RARB', 'EHF', 'ZNF217', 'SOX15', 'CEBPA', 'PBX1']	700.6667	21
['SMAD3', 'KLF5', 'SOX2', 'TP63', 'RUNX1', 'RXRA', 'TFAP2A', 'NFE2L2', 'BCL6', 'EGR1', 'STAT3', 'SP3', 'PBX1', 'ZBTB7B', 'TGIF1', 'MYC', 'ZNF219', 'SOX13', 'NFATC4', 'ELF3', 'RARG', 'SREBF1']	700.6364	22
['SMAD3', 'KLF5', 'SOX2', 'TP63', 'RUNX1', 'RXRA', 'TFAP2A', 'FOSL2', 'BCL6', 'JUNB', 'EGR1', 'STAT3', 'SP3', 'DLX1', 'TGIF1', 'MYC', 'SOX15', 'SOX13', 'ELF3', 'FOXQ1', 'EHF']	700.5714	21
['SMAD3', 'KLF5', 'SOX2', 'TP63', 'RUNX1', 'RXRA', 'TFAP2A', 'NFE2L2', 'BCL6', 'EGR1', 'STAT3', 'HES1', 'ZBTB7B', 'ZNF219', 'SOX15', 'ELF3', 'MYC', 'STAT6', 'TGIF1', 'EHF', 'RARG']	700.5238	21
['SMAD3', 'KLF5', 'SOX2', 'TP63', 'RUNX1', 'RXRA', 'TFAP2A', 'NFE2L2', 'BCL6', 'EGR1', 'STAT3', 'HES1', 'ZBTB7B', 'ZNF219', 'SOX15', 'ELF3', 'MYC', 'STAT6', 'TGIF1', 'SREBF1', 'JUNB']	700.5238	21
['SMAD3', 'KLF5', 'SOX2', 'TP63', 'RUNX1', 'RXRA', 'TFAP2A', 'FOSL2', 'BCL6', 'JUNB', 'EGR1', 'STAT3', 'SP3', 'PBX1', 'ZBTB7B', 'SOX15', 'NR3C1', 'RARB', 'KLF12', 'EHF', 'SOX13', 'ELF3']	700.4545	22
['SMAD3', 'KLF5', 'SOX2', 'TP63', 'RUNX1', 'RXRA', 'TFAP2A', 'FOSL2', 'BCL6', 'JUNB', 'EGR1', 'IRF6', 'TGIF1', 'RARB', 'EHF', 'KLF12', 'ELF3', 'TP73', 'STAT6']	700.4211	19
['SMAD3', 'KLF5', 'SOX2', 'TP63', 'RUNX1', 'RXRA', 'TFAP2A', 'NFE2L2', 'BCL6', 'EGR1', 'STAT3', 'SP3', 'DLX1', 'TGIF1', 'MYC', 'SREBF1', 'SOX13', 'FOXQ1', 'SOX15', 'ZNF217']	700.4	20
['SMAD3', 'KLF5', 'SOX2', 'TP63', 'RUNX1', 'RXRA', 'TFAP2A', 'FOSL2', 'BCL6', 'ZNF217', 'STAT3', 'SOX15', 'SP3', 'ZBTB7B', 'PBX1', 'NR3C1', 'SOX13', 'EGR1', 'RARB', 'EHF', 'ZNF219']	700.381	21
['SMAD3', 'KLF5', 'SOX2', 'TP63', 'RUNX1', 'RXRA', 'TFAP2A', 'NFE2L2', 'BCL6', 'EGR1', 'IRF6', 'TGIF1', 'RARB', 'EHF', 'KLF12', 'STAT6', 'TP73', 'JUNB', 'CEBPA']	700.3684	19
['SMAD3', 'KLF5', 'SOX2', 'TP63', 'RUNX1', 'RXRA', 'TFAP2A', 'NFE2L2', 'BCL6', 'KLF3', 'IRF6', 'TGIF1', 'SREBF1', 'SOX13', 'DLX1', 'KLF12', 'PBX1', 'ELF3', 'NFATC4']	700.3684	19
['SMAD3', 'KLF5', 'SOX2', 'TP63', 'RUNX1', 'RXRA', 'TFAP2A', 'FOSL2', 'BCL6', 'JUNB', 'KLF3', 'IRF6', 'TGIF1', 'EHF', 'KLF12', 'CEBPA', 'DLX1', 'PBX1']	700.3333	18
['SMAD3', 'KLF5', 'SOX2', 'TP63', 'RUNX1', 'RXRA', 'TFAP2A', 'NFE2L2', 'BCL6', 'EGR1', 'STAT3', 'SP3', 'DLX1', 'ZBTB7A', 'MYC', 'CEBPA', 'NFATC4']	700.2941	17
['SMAD3', 'KLF5', 'SOX2', 'TP63', 'RUNX1', 'RXRA', 'TFAP2A', 'NFE2L2', 'BCL6', 'EGR1', 'STAT3', 'SP3', 'PBX1', 'ZBTB7B', 'NR3C1', 'RARB', 'KLF12', 'SOX13', 'SOX15', 'SREBF1', 'ZNF217']	700.2857	21
['SMAD3', 'KLF5', 'SOX2', 'TP63', 'RUNX1', 'RXRA', 'TFAP2A', 'FOSL2', 'BCL6', 'JUNB', 'KLF3', 'IRF6', 'TGIF1', 'EHF', 'KLF12', 'ELF3', 'SOX13', 'FOXQ1', 'STAT6', 'ZBTB7B']	700.25	20
['SMAD3', 'KLF5', 'SOX2', 'TP63', 'RUNX1', 'RXRA', 'NFIB', 'STAT3', 'BCL6', 'EGR1', 'SP3', 'SOX15', 'TGIF1', 'PBX1', 'MYC', 'ZBTB7B', 'RARG', 'ELF3', 'SOX13', 'EHF']	700.25	20
['SMAD3', 'KLF5', 'SOX2', 'TP63', 'RUNX1', 'RXRA', 'TFAP2A', 'FOSL2', 'BCL6', 'JUNB', 'EGR1', 'STAT3', 'SP3', 'STAT6', 'TP73', 'RARB', 'KLF12', 'TGIF1', 'EHF', 'CEBPA']	700.15	20
['SMAD3', 'KLF5', 'SOX2', 'TP63', 'RUNX1', 'RXRA', 'NFIB', 'STAT3', 'BCL6', 'EGR1', 'SP3', 'SOX15', 'TGIF1', 'PBX1', 'KLF12', 'DLX1', 'SREBF1', 'ELF3', 'SOX13']	700.1053	19
['SMAD3', 'KLF5', 'SOX2', 'TP63', 'RUNX1', 'RXRA', 'TFAP2A', 'NFE2L2', 'BCL6', 'KLF3', 'STAT3', 'SP3', 'STAT6', 'ZBTB7B', 'CEBPA', 'NR3C1', 'KLF12', 'EHF', 'SOX15', 'ZNF217']	700.1	20
['SMAD3', 'KLF5', 'SOX2', 'TP63', 'RUNX1', 'RXRA', 'TFAP2A', 'NFE2L2', 'BCL6', 'KLF3', 'IRF6', 'TGIF1', 'SREBF1', 'SOX13', 'ZBTB7B', 'STAT6', 'FOXQ1', 'KLF12', 'ZNF217']	700.0526	19
['SMAD3', 'KLF5', 'SOX2', 'TP63', 'RUNX1', 'RXRA', 'TFAP2A', 'NFE2L2', 'BCL6', 'EGR1', 'STAT3', 'SP3', 'STAT6', 'ZBTB7B', 'SOX13', 'EHF', 'RARB', 'ZNF219', 'NR3C1', 'SOX15', 'ELF3', 'RARG']	700	22
['SMAD3', 'KLF5', 'SOX2', 'TP63', 'RUNX1', 'RXRA', 'TFAP2A', 'NFE2L2', 'BCL6', 'EGR1', 'STAT3', 'SP3', 'STAT6', 'ZBTB7B', 'SOX13', 'SREBF1', 'RARB', 'ZNF219', 'NR3C1', 'SOX15', 'ELF3', 'JUNB']	700	22
['SMAD3', 'KLF5', 'SOX2', 'TP63', 'RUNX1', 'RXRA', 'TFAP2A', 'FOSL2', 'BCL6', 'JUNB', 'EGR1', 'STAT3', 'SP3', 'PBX1', 'ZBTB7B', 'SOX15', 'NR3C1', 'MYC', 'ZNF219', 'EHF', 'SOX13', 'ELF3']	699.9545	22
['SMAD3', 'KLF5', 'SOX2', 'TP63', 'RUNX1', 'RXRA', 'TFAP2A', 'NFE2L2', 'BCL6', 'EGR1', 'IRF6', 'TGIF1', 'MYC', 'SREBF1', 'SOX13', 'DLX1', 'FOXQ1', 'ELF3', 'JUNB']	699.8421	19
['SMAD3', 'KLF5', 'SOX2', 'TP63', 'RUNX1', 'RXRA', 'TFAP2A', 'FOSL2', 'BCL6', 'JUNB', 'EGR1', 'IRF6', 'TGIF1', 'MYC', 'EHF', 'ELF3', 'TP73', 'STAT6', 'ZNF219']	699.8421	19
['SMAD3', 'KLF5', 'SOX2', 'TP63', 'RUNX1', 'RXRA', 'TFAP2A', 'NFE2L2', 'BCL6', 'KLF3', 'STAT3', 'HES1', 'ZBTB7B', 'ZNF219', 'SOX15', 'ELF3', 'PBX1', 'NR3C1', 'EHF', 'JUNB']	699.8	20
['SMAD3', 'KLF5', 'SOX2', 'TP63', 'RUNX1', 'RXRA', 'TFAP2A', 'NFE2L2', 'BCL6', 'EGR1', 'IRF6', 'TGIF1', 'MYC', 'EHF', 'STAT6', 'TP73', 'JUNB', 'ZNF219', 'CEBPA']	699.7895	19
['SMAD3', 'KLF5', 'SOX2', 'TP63', 'RUNX1', 'RXRA', 'TFAP2A', 'NFE2L2', 'BCL6', 'EGR1', 'STAT3', 'SP3', 'PBX1', 'ZBTB7B', 'NR3C1', 'MYC', 'ZNF219', 'SOX13', 'SOX15', 'SREBF1', 'ZNF217']	699.7619	21
['SMAD3', 'KLF5', 'SOX2', 'TP63', 'RUNX1', 'RXRA', 'TFAP2A', 'NFE2L2', 'BCL6', 'EGR1', 'STAT3', 'SP3', 'STAT6', 'ZBTB7B', 'SOX13', 'SREBF1', 'RARB', 'ZNF219', 'TGIF1', 'NFATC4', 'ELF3', 'RARG']	699.7273	22
['SMAD3', 'KLF5', 'SOX2', 'TP63', 'RUNX1', 'RXRA', 'TFAP2A', 'FOSL2', 'BCL6', 'JUNB', 'EGR1', 'STAT3', 'SP3', 'STAT6', 'TP73', 'MYC', 'ZNF219', 'TGIF1', 'EHF', 'CEBPA']	699.6	20
['SMAD3', 'KLF5', 'SOX2', 'TP63', 'RUNX1', 'RXRA', 'TFAP2A', 'FOSL2', 'BCL6', 'JUNB', 'EGR1', 'STAT3', 'HES1', 'ZBTB7B', 'ZNF219', 'SOX15', 'MYC', 'ELF3', 'STAT6', 'EHF', 'TGIF1']	699.5238	21
['SMAD3', 'KLF5', 'SOX2', 'TP63', 'RUNX1', 'RXRA', 'TFAP2A', 'NFE2L2', 'BCL6', 'EGR1', 'IRF6', 'TGIF1', 'RARB', 'EHF', 'KLF12', 'DLX1', 'ZNF217', 'SOX13', 'FOXQ1']	699.4737	19
['SMAD3', 'KLF5', 'SOX2', 'TP63', 'RUNX1', 'RXRA', 'TFAP2A', 'FOSL2', 'BCL6', 'ZNF217', 'STAT3', 'SOX15', 'SP3', 'DLX1', 'TGIF1', 'MYC', 'EGR1', 'SOX13', 'FOXQ1', 'EHF']	699.35	20
['SMAD3', 'KLF5', 'SOX2', 'TP63', 'RUNX1', 'RXRA', 'TFAP2A', 'FOSL2', 'BCL6', 'ZNF217', 'STAT3', 'SOX15', 'SP3', 'ZBTB7B', 'PBX1', 'NR3C1', 'SOX13', 'EGR1', 'RARB', 'EHF', 'KLF12']	699.2857	21
['SMAD3', 'KLF5', 'SOX2', 'TP63', 'RUNX1', 'RXRA', 'NFIB', 'STAT3', 'BCL6', 'KLF3', 'SP3', 'KLF12', 'TGIF1', 'PBX1', 'NFATC4', 'ZBTB7B', 'CEBPA', 'EHF']	699.2222	18
['SMAD3', 'KLF5', 'SOX2', 'TP63', 'RUNX1', 'RXRA', 'TFAP2A', 'FOSL2', 'BCL6', 'JUNB', 'EGR1', 'STAT3', 'SP3', 'STAT6', 'ZBTB7B', 'SOX13', 'SOX15', 'ELF3', 'RARB', 'ZNF219', 'EHF', 'NR3C1']	699.0455	22
['SMAD3', 'KLF5', 'SOX2', 'TP63', 'RUNX1', 'RXRA', 'TFAP2A', 'NFE2L2', 'BCL6', 'EGR1', 'STAT3', 'SP3', 'STAT6', 'ZBTB7B', 'SOX13', 'EHF', 'RARB', 'KLF12', 'SOX15', 'ELF3', 'RARG', 'NR3C1']	698.9545	22
['SMAD3', 'KLF5', 'SOX2', 'TP63', 'RUNX1', 'RXRA', 'TFAP2A', 'NFE2L2', 'BCL6', 'EGR1', 'STAT3', 'SP3', 'STAT6', 'ZBTB7B', 'SOX13', 'SREBF1', 'RARB', 'KLF12', 'SOX15', 'ELF3', 'JUNB', 'NR3C1']	698.9545	22
['SMAD3', 'KLF5', 'SOX2', 'TP63', 'RUNX1', 'RXRA', 'TFAP2A', 'FOSL2', 'BCL6', 'JUNB', 'KLF3', 'STAT3', 'SP3', 'DLX1', 'KLF12', 'TGIF1', 'SOX15', 'SOX13', 'ELF3', 'PBX1', 'SREBF1']	698.9524	21
['SMAD3', 'KLF5', 'SOX2', 'TP63', 'RUNX1', 'RXRA', 'TFAP2A', 'FOSL2', 'BCL6', 'ZNF217', 'IRF6', 'TGIF1', 'ZBTB7B', 'STAT6', 'SOX13', 'FOXQ1', 'KLF12', 'EHF', 'KLF3']	698.9474	19
['SMAD3', 'KLF5', 'SOX2', 'TP63', 'RUNX1', 'HOXC8', 'TFAP2A', 'NFE2L2', 'BCL6', 'SOX13', 'SOX15', 'EHF', 'TGIF1', 'EGR1', 'HOXC4', 'FOXQ1']	698.9375	16
['SMAD3', 'KLF5', 'SOX2', 'TP63', 'RUNX1', 'RXRA', 'TFAP2A', 'NFE2L2', 'BCL6', 'EGR1', 'IRF6', 'TGIF1', 'RARB', 'EHF', 'KLF12', 'DLX1', 'ZNF217', 'CEBPA', 'PBX1']	698.8421	19
['SMAD3', 'KLF5', 'SOX2', 'TP63', 'RUNX1', 'RXRA', 'NFE2L1', 'NFE2L2', 'STAT3', 'FOXQ1', 'SOX13', 'ELF3', 'TGIF1', 'EHF', 'KLF12', 'RARB']	698.8125	16
['SMAD3', 'KLF5', 'SOX2', 'TP63', 'RUNX1', 'RXRA', 'TFAP2A', 'NFE2L2', 'BCL6', 'EGR1', 'STAT3', 'SP3', 'STAT6', 'ZBTB7B', 'SOX13', 'SREBF1', 'RARB', 'ZNF219', 'NR3C1', 'SOX15', 'ZNF217']	698.8095	21
['SMAD3', 'KLF5', 'SOX2', 'TP63', 'RUNX1', 'RXRA', 'TFAP2A', 'FOSL2', 'BCL6', 'JUNB', 'EGR1', 'STAT3', 'SP3', 'DLX1', 'ZBTB7A', 'MYC', 'SOX13', 'SREBF1']	698.7778	18
['SMAD3', 'KLF5', 'SOX2', 'TP63', 'RUNX1', 'RXRA', 'TFAP2A', 'FOSL2', 'BCL6', 'ZNF217', 'STAT3', 'SOX15', 'SP3', 'ZBTB7B', 'PBX1', 'NR3C1', 'SOX13', 'EGR1', 'MYC', 'ZNF219', 'EHF']	698.7619	21
['SMAD3', 'KLF5', 'SOX2', 'TP63', 'RUNX1', 'RXRA', 'TFAP2A', 'FOSL2', 'BCL6', 'ZNF217', 'STAT3', 'SOX15', 'SP3', 'DLX1', 'TGIF1', 'MYC', 'EGR1', 'CEBPA', 'EHF', 'PBX1']	698.75	20
['SMAD3', 'KLF5', 'SOX2', 'TP63', 'RUNX1', 'RXRA', 'TFAP2A', 'FOSL2', 'BCL6', 'JUNB', 'EGR1', 'IRF6', 'TGIF1', 'MYC', 'EHF', 'ELF3', 'SOX13', 'DLX1', 'FOXQ1']	698.7368	19
['SMAD3', 'KLF5', 'SOX2', 'TP63', 'RUNX1', 'RXRA', 'TFAP2A', 'NFE2L2', 'BCL6', 'KLF3', 'HOXC4', 'EHF', 'TGIF1', 'SOX13', 'FOXQ1', 'NFATC4', 'DLX1', 'SP3']	698.7222	18
['SMAD3', 'KLF5', 'SOX2', 'TP63', 'RUNX1', 'RXRA', 'TFAP2A', 'NFE2L2', 'BCL6', 'EGR1', 'STAT3', 'SP3', 'STAT6', 'ZBTB7B', 'SOX13', 'SREBF1', 'RARB', 'KLF12', 'NFATC4', 'ELF3', 'RARG', 'TGIF1']	698.6818	22
['SMAD3', 'KLF5', 'SOX2', 'TP63', 'RUNX1', 'RXRA', 'TFAP2A', 'NFE2L2', 'BCL6', 'KLF3', 'IRF6', 'TGIF1', 'SREBF1', 'TP73', 'JUNB', 'ELF3', 'DLX1', 'KLF12']	698.6667	18
['SMAD3', 'KLF5', 'SOX2', 'TP63', 'RUNX1', 'RXRA', 'TFAP2A', 'NFE2L2', 'BCL6', 'KLF3', 'STAT3', 'HES1', 'ZBTB7B', 'ZNF219', 'SOX15', 'ELF3', 'PBX1', 'TGIF1', 'SREBF1', 'RARG']	698.65	20
['SMAD3', 'KLF5', 'SOX2', 'TP63', 'RUNX1', 'RXRA', 'TFAP2A', 'FOSL2', 'BCL6', 'JUNB', 'KLF3', 'STAT3', 'SP3', 'PBX1', 'ZBTB7B', 'SOX15', 'ZNF219', 'NR3C1', 'EHF', 'CEBPA']	698.55	20
['SMAD3', 'KLF5', 'SOX2', 'TP63', 'RUNX1', 'RXRA', 'TFAP2A', 'FOSL2', 'BCL6', 'JUNB', 'KLF3', 'STAT3', 'SP3', 'DLX1', 'KLF12', 'TGIF1', 'TP73', 'SREBF1', 'ELF3']	698.5263	19
['SMAD3', 'KLF5', 'SOX2', 'TP63', 'RUNX1', 'RXRA', 'TFAP2A', 'NFE2L2', 'BCL6', 'EGR1', 'STAT3', 'SP3', 'STAT6', 'ZBTB7B', 'SOX13', 'EHF', 'MYC', 'ZNF219', 'NR3C1', 'SOX15', 'ELF3', 'RARG']	698.4545	22
['SMAD3', 'KLF5', 'SOX2', 'TP63', 'RUNX1', 'RXRA', 'TFAP2A', 'NFE2L2', 'BCL6', 'EGR1', 'STAT3', 'SP3', 'STAT6', 'ZBTB7B', 'SOX13', 'SREBF1', 'MYC', 'ZNF219', 'NR3C1', 'JUNB', 'ELF3', 'SOX15']	698.4545	22
['SMAD3', 'KLF5', 'SOX2', 'TP63', 'RUNX1', 'RXRA', 'TFAP2A', 'NFE2L2', 'BCL6', 'EGR1', 'IRF6', 'TGIF1', 'MYC', 'SREBF1', 'SOX13', 'DLX1', 'FOXQ1', 'ZNF217']	698.4444	18
['SMAD3', 'KLF5', 'SOX2', 'TP63', 'RUNX1', 'RXRA', 'NFE2L1', 'NFE2L2', 'IRF6', 'SOX13', 'ELF3', 'TGIF1', 'RARB', 'ZNF219', 'PBX1', 'EHF']	698.25	16
['SMAD3', 'KLF5', 'SOX2', 'TP63', 'RUNX1', 'RXRA', 'TFAP2A', 'NFE2L2', 'BCL6', 'KLF3', 'STAT3', 'SP3', 'STAT6', 'TP73', 'ZNF219', 'JUNB', 'NR3C1', 'SREBF1', 'ELF3']	698.2105	19
['SMAD3', 'KLF5', 'SOX2', 'TP63', 'RUNX1', 'RXRA', 'TFAP2A', 'NFE2L2', 'BCL6', 'KLF3', 'STAT3', 'SP3', 'STAT6', 'TP73', 'ZNF219', 'RARG', 'ELF3', 'EHF', 'NR3C1']	698.2105	19
['SMAD3', 'KLF5', 'SOX2', 'TP63', 'RUNX1', 'RXRA', 'TFAP2A', 'NFE2L2', 'BCL6', 'EGR1', 'STAT3', 'SP3', 'STAT6', 'ZBTB7B', 'SOX13', 'SREBF1', 'MYC', 'ZNF219', 'TGIF1', 'NFATC4', 'ELF3', 'RARG']	698.1818	22
['SMAD3', 'KLF5', 'SOX2', 'TP63', 'RUNX1', 'HOXC8', 'TFAP2A', 'NFE2L2', 'BCL6', 'SOX13', 'NFATC4', 'IRF6', 'EHF', 'TGIF1', 'EGR1', 'ELF3', 'ZNF219', 'PBX1']	698	18
['SMAD3', 'KLF5', 'SOX2', 'TP63', 'RUNX1', 'RXRA', 'TFAP2A', 'FOSL2', 'BCL6', 'JUNB', 'EGR1', 'STAT3', 'SP3', 'STAT6', 'ZBTB7B', 'SOX13', 'SOX15', 'ELF3', 'RARB', 'KLF12', 'NR3C1', 'EHF']	698	22
['SMAD3', 'KLF5', 'SOX2', 'TP63', 'RUNX1', 'RXRA', 'TFAP2A', 'FOSL2', 'BCL6', 'ZNF217', 'STAT3', 'SOX15', 'SP3', 'ZBTB7B', 'STAT6', 'SOX13', 'EGR1', 'RARB', 'ZNF219', 'EHF', 'NR3C1']	697.8095	21
['SMAD3', 'KLF5', 'SOX2', 'TP63', 'RUNX1', 'RXRA', 'TFAP2A', 'NFE2L2', 'BCL6', 'EGR1', 'STAT3', 'SP3', 'STAT6', 'ZBTB7B', 'SOX13', 'SREBF1', 'RARB', 'KLF12', 'NFATC4', 'ELF3', 'FOXQ1', 'TGIF1']	697.7727	22
['SMAD3', 'KLF5', 'SOX2', 'TP63', 'RUNX1', 'RXRA', 'TFAP2A', 'NFE2L2', 'BCL6', 'EGR1', 'STAT3', 'SP3', 'STAT6', 'ZBTB7B', 'SOX13', 'SREBF1', 'RARB', 'KLF12', 'SOX15', 'ZNF217', 'NR3C1']	697.7143	21
['SMAD3', 'KLF5', 'SOX2', 'TP63', 'RUNX1', 'RXRA', 'TFAP2A', 'FOSL2', 'BCL6', 'ZNF217', 'STAT3', 'SOX15', 'SP3', 'DLX1', 'TGIF1', 'KLF12', 'KLF3', 'SOX13', 'PBX1', 'SREBF1']	697.65	20
['SMAD3', 'KLF5', 'SOX2', 'TP63', 'RUNX1', 'RXRA', 'TFAP2A', 'FOSL2', 'BCL6', 'JUNB', 'KLF3', 'STAT3', 'HES1', 'ZBTB7B', 'ZNF219', 'SOX15', 'ELF3', 'PBX1', 'SREBF1', 'TGIF1']	697.6	20
['SMAD3', 'KLF5', 'SOX2', 'TP63', 'RUNX1', 'RXRA', 'NFE2L1', 'NFE2L2', 'STAT3', 'FOXQ1', 'SOX13', 'ELF3', 'TGIF1', 'SREBF1', 'MYC']	697.5333	15
['SMAD3', 'KLF5', 'SOX2', 'TP63', 'RUNX1', 'RXRA', 'TFAP2A', 'NFE2L2', 'BCL6', 'KLF3', 'STAT3', 'SP3', 'DLX1', 'KLF12', 'TGIF1', 'SREBF1', 'SOX13', 'FOXQ1', 'NFATC4', 'ELF3']	697.5	20
['SMAD3', 'KLF5', 'SOX2', 'TP63', 'RUNX1', 'RXRA', 'TFAP2A', 'FOSL2', 'BCL6', 'JUNB', 'EGR1', 'STAT3', 'SP3', 'STAT6', 'ZBTB7B', 'SOX13', 'SOX15', 'ELF3', 'MYC', 'ZNF219', 'EHF', 'NR3C1']	697.5	22
['SMAD3', 'KLF5', 'SOX2', 'TP63', 'RUNX1', 'RXRA', 'TFAP2A', 'FOSL2', 'BCL6', 'JUNB', 'KLF3', 'IRF6', 'TGIF1', 'EHF', 'KLF12', 'ELF3', 'TP73', 'DLX1']	697.5	18
['SMAD3', 'KLF5', 'SOX2', 'TP63', 'RUNX1', 'RXRA', 'TFAP2A', 'NFE2L2', 'BCL6', 'KLF3', 'IRF6', 'TGIF1', 'EHF', 'KLF12', 'DLX1', 'CEBPA', 'TP73', 'JUNB']	697.4444	18
['SMAD3', 'KLF5', 'SOX2', 'TP63', 'RUNX1', 'RXRA', 'TFAP2A', 'FOSL2', 'BCL6', 'JUNB', 'KLF3', 'STAT3', 'SP3', 'PBX1', 'ZBTB7B', 'SOX15', 'KLF12', 'NR3C1', 'EHF', 'CEBPA']	697.4	20
['SMAD3', 'KLF5', 'SOX2', 'TP63', 'RUNX1', 'RXRA', 'TFAP2A', 'NFE2L2', 'BCL6', 'KLF3', 'STAT3', 'SP3', 'PBX1', 'ZBTB7B', 'ZNF219', 'SOX13', 'NR3C1', 'NFATC4', 'ELF3', 'RARG', 'EHF']	697.381	21
['SMAD3', 'KLF5', 'SOX2', 'TP63', 'RUNX1', 'RXRA', 'TFAP2A', 'FOSL2', 'BCL6', 'JUNB', 'KLF3', 'STAT3', 'SP3', 'DLX1', 'KLF12', 'TGIF1', 'TP73', 'EHF', 'CEBPA']	697.3684	19
['SMAD3', 'KLF5', 'SOX2', 'TP63', 'RUNX1', 'RXRA', 'TFAP2A', 'NFE2L2', 'BCL6', 'EGR1', 'STAT3', 'SP3', 'PBX1', 'ZBTB7B', 'NR3C1', 'RARB', 'ZNF219', 'CEBPA', 'EHF', 'SOX15', 'ZNF217']	697.2857	21
['SMAD3', 'KLF5', 'SOX2', 'TP63', 'RUNX1', 'RXRA', 'TFAP2A', 'FOSL2', 'BCL6', 'ZNF217', 'IRF6', 'TGIF1', 'DLX1', 'MYC', 'EGR1', 'SOX13', 'FOXQ1', 'EHF']	697.2778	18
['SMAD3', 'KLF5', 'SOX2', 'TP63', 'RUNX1', 'RXRA', 'TFAP2A', 'NFE2L2', 'BCL6', 'EGR1', 'STAT3', 'SP3', 'STAT6', 'ZBTB7B', 'SOX13', 'SREBF1', 'MYC', 'ZNF219', 'NR3C1', 'ZNF217', 'SOX15']	697.1905	21
['SMAD3', 'KLF5', 'SOX2', 'TP63', 'RUNX1', 'RXRA', 'TFAP2A', 'FOSL2', 'BCL6', 'JUNB', 'KLF3', 'STAT3', 'SP3', 'STAT6', 'TP73', 'ZNF219', 'NR3C1', 'EHF', 'ELF3']	697.1053	19
['SMAD3', 'KLF5', 'SOX2', 'TP63', 'RUNX1', 'RXRA', 'TFAP2A', 'NFE2L2', 'BCL6', 'KLF3', 'STAT3', 'HES1', 'ZBTB7B', 'ZNF219', 'SOX15', 'ELF3', 'STAT6', 'NR3C1', 'EHF', 'JUNB']	697.1	20
['SMAD3', 'KLF5', 'SOX2', 'TP63', 'RUNX1', 'RXRA', 'TFAP2A', 'NFE2L2', 'BCL6', 'KLF3', 'STAT3', 'SP3', 'STAT6', 'TP73', 'ZNF219', 'JUNB', 'NR3C1', 'EHF', 'CEBPA']	697.0526	19
['SMAD3', 'KLF5', 'SOX2', 'TP63', 'RUNX1', 'RXRA', 'TFAP2A', 'NFE2L2', 'BCL6', 'KLF3', 'STAT3', 'SP3', 'STAT6', 'TP73', 'KLF12', 'JUNB', 'NR3C1', 'SREBF1', 'ELF3']	697	19
['SMAD3', 'KLF5', 'SOX2', 'TP63', 'RUNX1', 'RXRA', 'TFAP2A', 'NFE2L2', 'BCL6', 'KLF3', 'STAT3', 'SP3', 'STAT6', 'TP73', 'KLF12', 'RARG', 'ELF3', 'EHF', 'NR3C1']	697	19
['SMAD3', 'KLF5', 'SOX2', 'TP63', 'RUNX1', 'RXRA', 'NFIB', 'IRF6', 'TGIF1', 'PBX1', 'KLF12', 'NFATC4', 'BCL6', 'EGR1', 'ZBTB7B', 'EHF', 'CEBPA']	697	17
['SMAD3', 'KLF5', 'SOX2', 'TP63', 'RUNX1', 'RXRA', 'TFAP2A', 'FOSL2', 'BCL6', 'JUNB', 'KLF3', 'IRF6', 'TGIF1', 'SREBF1', 'ELF3', 'SOX13', 'KLF12', 'PBX1', 'DLX1']	696.9474	19
['SMAD3', 'KLF5', 'SOX2', 'TP63', 'RUNX1', 'RXRA', 'TFAP2A', 'NFE2L2', 'BCL6', 'EGR1', 'IRF6', 'TGIF1', 'RARB', 'EHF', 'KLF12', 'STAT6', 'ZBTB7B', 'FOXQ1', 'SOX13', 'ELF3', 'NFATC4']	696.8571	21
['SMAD3', 'KLF5', 'SOX2', 'TP63', 'RUNX1', 'RXRA', 'NFE2L1', 'NFE2L2', 'IRF6', 'SOX13', 'ELF3', 'TGIF1', 'RARB', 'KLF12', 'PBX1', 'EHF']	696.8125	16
['SMAD3', 'KLF5', 'SOX2', 'TP63', 'RUNX1', 'RXRA', 'TFAP2A', 'NFE2L2', 'BCL6', 'EGR1', 'STAT3', 'SP3', 'STAT6', 'ZBTB7B', 'SOX13', 'SREBF1', 'RARB', 'KLF12', 'SOX15', 'ELF3', 'JUNB', 'FOXQ1', 'TGIF1']	696.7826	23
['SMAD3', 'KLF5', 'SOX2', 'TP63', 'RUNX1', 'RXRA', 'TFAP2A', 'FOSL2', 'BCL6', 'ZNF217', 'STAT3', 'SOX15', 'SP3', 'ZBTB7B', 'STAT6', 'SOX13', 'EGR1', 'RARB', 'KLF12', 'NR3C1', 'EHF']	696.7143	21
['SMAD3', 'KLF5', 'SOX2', 'TP63', 'RUNX1', 'RXRA', 'TFAP2A', 'NFE2L2', 'BCL6', 'EGR1', 'HOXC4', 'EHF', 'TGIF1', 'SOX13', 'FOXQ1', 'NFATC4', 'DLX1', 'IRF6']	696.6111	18
['SMAD3', 'KLF5', 'SOX2', 'TP63', 'RUNX1', 'RXRA', 'TFAP2A', 'FOSL2', 'BCL6', 'ZNF217', 'IRF6', 'TGIF1', 'DLX1', 'MYC', 'EGR1', 'CEBPA', 'EHF', 'PBX1']	696.6111	18
['SMAD3', 'KLF5', 'SOX2', 'TP63', 'RUNX1', 'RXRA', 'TFAP2A', 'NFE2L2', 'BCL6', 'EGR1', 'IRF6', 'TGIF1', 'RARB', 'EHF', 'KLF12', 'DLX1', 'NFATC4', 'CEBPA', 'PBX1']	696.5789	19
['SMAD3', 'KLF5', 'SOX2', 'TP63', 'RUNX1', 'RXRA', 'TFAP2A', 'NFE2L2', 'BCL6', 'KLF3', 'STAT3', 'SP3', 'PBX1', 'ZBTB7B', 'ZNF219', 'SOX13', 'NR3C1', 'SOX15', 'SREBF1', 'ELF3', 'RARG']	696.5714	21
['SMAD3', 'KLF5', 'SOX2', 'TP63', 'RUNX1', 'RXRA', 'TFAP2A', 'NFE2L2', 'BCL6', 'KLF3', 'IRF6', 'TGIF1', 'EHF', 'KLF12', 'DLX1', 'SOX13', 'FOXQ1', 'ELF3', 'NFATC4']	696.4737	19
['SMAD3', 'KLF5', 'SOX2', 'TP63', 'RUNX1', 'RXRA', 'TFAP2A', 'FOSL2', 'BCL6', 'JUNB', 'EGR1', 'STAT3', 'SP3', 'DLX1', 'ZBTB7A', 'MYC', 'CEBPA']	696.4706	17
['SMAD3', 'KLF5', 'SOX2', 'TP63', 'RUNX1', 'RXRA', 'TFAP2A', 'NFE2L2', 'BCL6', 'KLF3', 'STAT3', 'SP3', 'DLX1', 'KLF12', 'TGIF1', 'SREBF1', 'SOX13', 'FOXQ1', 'SOX15', 'JUNB', 'ELF3']	696.4286	21
['SMAD3', 'KLF5', 'SOX2', 'TP63', 'RUNX1', 'RXRA', 'TFAP2A', 'NFE2L2', 'BCL6', 'KLF3', 'STAT3', 'SP3', 'PBX1', 'ZBTB7B', 'KLF12', 'SOX13', 'NR3C1', 'NFATC4', 'ELF3', 'RARG', 'EHF']	696.2857	21
['SMAD3', 'KLF5', 'SOX2', 'TP63', 'RUNX1', 'RXRA', 'NFIB', 'STAT3', 'BCL6', 'EGR1', 'SP3', 'SOX15', 'TGIF1', 'PBX1', 'MYC', 'DLX1', 'EHF', 'CEBPA']	696.2222	18
['SMAD3', 'KLF5', 'SOX2', 'TP63', 'RUNX1', 'RXRA', 'TFAP2A', 'NFE2L2', 'BCL6', 'EGR1', 'STAT3', 'SP3', 'PBX1', 'ZBTB7B', 'NR3C1', 'RARB', 'KLF12', 'CEBPA', 'EHF', 'SOX15', 'ZNF217']	696.1905	21
['SMAD3', 'KLF5', 'SOX2', 'TP63', 'RUNX1', 'RXRA', 'TFAP2A', 'FOSL2', 'BCL6', 'ZNF217', 'STAT3', 'SOX15', 'SP3', 'ZBTB7B', 'STAT6', 'SOX13', 'EGR1', 'MYC', 'ZNF219', 'EHF', 'NR3C1']	696.1905	21
['SMAD3', 'KLF5', 'SOX2', 'TP63', 'RUNX1', 'RXRA', 'NFE2L1', 'NFE2L2', 'IRF6', 'SOX13', 'ELF3', 'TGIF1', 'MYC', 'EHF', 'ZNF219', 'PBX1']	696.125	16
['SMAD3', 'KLF5', 'SOX2', 'TP63', 'RUNX1', 'RXRA', 'TFAP2A', 'NFE2L2', 'BCL6', 'KLF3', 'STAT3', 'HES1', 'ZBTB7B', 'ZNF219', 'SOX15', 'ELF3', 'STAT6', 'TGIF1', 'SREBF1', 'RARG']	695.95	20
['SMAD3', 'KLF5', 'SOX2', 'TP63', 'RUNX1', 'RXRA', 'TFAP2A', 'FOSL2', 'BCL6', 'JUNB', 'KLF3', 'STAT3', 'SP3', 'STAT6', 'TP73', 'KLF12', 'NR3C1', 'EHF', 'ELF3']	695.8947	19
['SMAD3', 'KLF5', 'SOX2', 'TP63', 'RUNX1', 'RXRA', 'TFAP2A', 'FOSL2', 'BCL6', 'JUNB', 'EGR1', 'STAT3', 'SP3', 'STAT6', 'ZBTB7B', 'SOX13', 'SOX15', 'ELF3', 'RARB', 'KLF12', 'FOXQ1', 'TGIF1', 'EHF']	695.8696	23
['SMAD3', 'KLF5', 'SOX2', 'TP63', 'RUNX1', 'RXRA', 'TFAP2A', 'FOSL2', 'BCL6', 'JUNB', 'KLF3', 'STAT3', 'SP3', 'STAT6', 'ZBTB7B', 'CEBPA', 'NR3C1', 'EHF', 'SOX15', 'ZNF219']	695.85	20
['SMAD3', 'KLF5', 'SOX2', 'TP63', 'RUNX1', 'RXRA', 'TFAP2A', 'NFE2L2', 'BCL6', 'KLF3', 'STAT3', 'SP3', 'STAT6', 'TP73', 'KLF12', 'JUNB', 'NR3C1', 'EHF', 'CEBPA']	695.8421	19
['SMAD3', 'KLF5', 'SOX2', 'TP63', 'RUNX1', 'RXRA', 'TFAP2A', 'NFE2L2', 'BCL6', 'EGR1', 'IRF6', 'TGIF1', 'MYC', 'SREBF1', 'SOX13', 'ZBTB7B', 'STAT6', 'FOXQ1', 'ELF3', 'NFATC4']	695.8	20
['SMAD3', 'KLF5', 'SOX2', 'TP63', 'RUNX1', 'RXRA', 'TFAP2A', 'NFE2L2', 'BCL6', 'EGR1', 'STAT3', 'SP3', 'PBX1', 'ZBTB7B', 'NR3C1', 'MYC', 'ZNF219', 'CEBPA', 'EHF', 'SOX15', 'ZNF217']	695.6667	21
['SMAD3', 'KLF5', 'SOX2', 'TP63', 'RUNX1', 'RXRA', 'TFAP2A', 'FOSL2', 'BCL6', 'JUNB', 'KLF3', 'STAT3', 'SP3', 'PBX1', 'ZBTB7B', 'SOX15', 'ZNF219', 'NR3C1', 'SREBF1', 'ELF3', 'SOX13']	695.5714	21
['SMAD3', 'KLF5', 'SOX2', 'TP63', 'RUNX1', 'RXRA', 'TFAP2A', 'FOSL2', 'BCL6', 'JUNB', 'EGR1', 'STAT3', 'SP3', 'DLX1', 'TGIF1', 'KLF12', 'RARB', 'SOX15', 'CEBPA', 'EHF', 'PBX1']	695.5238	21
['SMAD3', 'KLF5', 'SOX2', 'TP63', 'RUNX1', 'RXRA', 'TFAP2A', 'NFE2L2', 'BCL6', 'EGR1', 'STAT3', 'SP3', 'STAT6', 'ZBTB7B', 'SOX13', 'SREBF1', 'RARB', 'KLF12', 'SOX15', 'ZNF217', 'FOXQ1', 'TGIF1']	695.5	22
['SMAD3', 'KLF5', 'SOX2', 'TP63', 'RUNX1', 'RXRA', 'TFAP2A', 'NFE2L2', 'BCL6', 'KLF3', 'STAT3', 'SP3', 'PBX1', 'ZBTB7B', 'KLF12', 'SOX13', 'NR3C1', 'SOX15', 'SREBF1', 'ELF3', 'RARG']	695.4762	21
['SMAD3', 'KLF5', 'SOX2', 'TP63', 'RUNX1', 'RXRA', 'TFAP2A', 'FOSL2', 'BCL6', 'JUNB', 'KLF3', 'STAT3', 'SP3', 'DLX1', 'KLF12', 'TGIF1', 'SOX15', 'SOX13', 'ELF3', 'FOXQ1', 'EHF']	695.4286	21
['SMAD3', 'KLF5', 'SOX2', 'TP63', 'RUNX1', 'RXRA', 'TFAP2A', 'FOSL2', 'BCL6', 'ZNF217', 'IRF6', 'TGIF1', 'DLX1', 'KLF12', 'KLF3', 'SOX13', 'PBX1', 'SREBF1']	695.3889	18
['SMAD3', 'KLF5', 'SOX2', 'TP63', 'RUNX1', 'RXRA', 'TFAP2A', 'NFE2L2', 'BCL6', 'KLF3', 'STAT3', 'SP3', 'DLX1', 'KLF12', 'TGIF1', 'SREBF1', 'SOX13', 'FOXQ1', 'SOX15', 'ZNF217']	695	20
['SMAD3', 'KLF5', 'SOX2', 'TP63', 'RUNX1', 'RXRA', 'TFAP2A', 'FOSL2', 'BCL6', 'JUNB', 'KLF3', 'STAT3', 'HES1', 'ZBTB7B', 'ZNF219', 'SOX15', 'ELF3', 'STAT6', 'SREBF1', 'TGIF1']	694.9	20
['SMAD3', 'KLF5', 'SOX2', 'TP63', 'RUNX1', 'RXRA', 'TFAP2A', 'FOSL2', 'BCL6', 'JUNB', 'EGR1', 'STAT3', 'SP3', 'STAT6', 'ZBTB7B', 'SOX13', 'SOX15', 'ELF3', 'MYC', 'FOXQ1', 'TGIF1', 'SREBF1']	694.8636	22
['SMAD3', 'KLF5', 'SOX2', 'TP63', 'RUNX1', 'RXRA', 'NFIB', 'STAT3', 'BCL6', 'KLF3', 'SP3', 'KLF12', 'TGIF1', 'PBX1', 'SOX15', 'ZBTB7B', 'RARG', 'ELF3', 'SOX13', 'EHF']	694.85	20
['SMAD3', 'KLF5', 'SOX2', 'TP63', 'RUNX1', 'RXRA', 'TFAP2A', 'NFE2L2', 'BCL6', 'KLF3', 'STAT3', 'SP3', 'STAT6', 'ZBTB7B', 'SOX13', 'EHF', 'ZNF219', 'NR3C1', 'NFATC4', 'ELF3', 'RARG']	694.8095	21
['SMAD3', 'KLF5', 'SOX2', 'TP63', 'RUNX1', 'RXRA', 'TFAP2A', 'NFE2L2', 'BCL6', 'EGR1', 'IRF6', 'TGIF1', 'RARB', 'SREBF1', 'SOX13', 'ZBTB7B', 'STAT6', 'FOXQ1', 'KLF12', 'ELF3', 'JUNB']	694.7619	21
['SMAD3', 'KLF5', 'SOX2', 'TP63', 'RUNX1', 'RXRA', 'TFAP2A', 'FOSL2', 'BCL6', 'JUNB', 'KLF3', 'IRF6', 'TGIF1', 'SREBF1', 'ELF3', 'TP73', 'STAT6', 'ZNF219']	694.7222	18
['SMAD3', 'KLF5', 'SOX2', 'TP63', 'RUNX1', 'RXRA', 'NFIB', 'IRF6', 'TGIF1', 'PBX1', 'KLF12', 'NFATC4', 'BCL6', 'KLF3', 'ZBTB7B', 'EHF', 'SOX13', 'ELF3']	694.7222	18
['SMAD3', 'KLF5', 'SOX2', 'TP63', 'RUNX1', 'RXRA', 'TFAP2A', 'NFE2L2', 'BCL6', 'EGR1', 'STAT3', 'SP3', 'STAT6', 'ZBTB7B', 'CEBPA', 'NR3C1', 'ZNF219', 'EHF', 'RARB', 'SOX15', 'ZNF217']	694.7143	21
['SMAD3', 'KLF5', 'SOX2', 'TP63', 'RUNX1', 'RXRA', 'TFAP2A', 'FOSL2', 'BCL6', 'JUNB', 'KLF3', 'STAT3', 'SP3', 'STAT6', 'ZBTB7B', 'CEBPA', 'NR3C1', 'EHF', 'SOX15', 'KLF12']	694.7	20
['SMAD3', 'KLF5', 'SOX2', 'TP63', 'RUNX1', 'RXRA', 'NFIB', 'STAT3', 'BCL6', 'EGR1', 'SP3', 'NFATC4', 'ZBTB7B', 'RARG', 'SOX13', 'EHF', 'ELF3', 'TGIF1', 'PBX1', 'KLF12']	694.7	20
['SMAD3', 'KLF5', 'SOX2', 'TP63', 'RUNX1', 'RXRA', 'TFAP2A', 'FOSL2', 'BCL6', 'ZNF217', 'STAT3', 'SOX15', 'SP3', 'ZBTB7B', 'STAT6', 'SOX13', 'EGR1', 'RARB', 'KLF12', 'FOXQ1', 'TGIF1', 'EHF']	694.5455	22
['SMAD3', 'KLF5', 'SOX2', 'TP63', 'RUNX1', 'RXRA', 'TFAP2A', 'FOSL2', 'BCL6', 'JUNB', 'KLF3', 'STAT3', 'SP3', 'PBX1', 'ZBTB7B', 'SOX15', 'KLF12', 'NR3C1', 'SREBF1', 'ELF3', 'SOX13']	694.4762	21
['SMAD3', 'KLF5', 'SOX2', 'TP63', 'RUNX1', 'RXRA', 'TFAP2A', 'NFE2L2', 'BCL6', 'KLF3', 'IRF6', 'TGIF1', 'SREBF1', 'SOX13', 'DLX1', 'KLF12', 'FOXQ1', 'ELF3', 'JUNB']	694.1579	19
['SMAD3', 'KLF5', 'SOX2', 'TP63', 'RUNX1', 'RXRA', 'TFAP2A', 'FOSL2', 'BCL6', 'ZNF217', 'STAT3', 'SOX15', 'SP3', 'ZBTB7B', 'PBX1', 'NR3C1', 'SOX13', 'KLF3', 'SREBF1', 'ZNF219']	694.1	20
['SMAD3', 'KLF5', 'SOX2', 'TP63', 'RUNX1', 'RXRA', 'TFAP2A', 'NFE2L2', 'BCL6', 'KLF3', 'STAT3', 'SP3', 'STAT6', 'ZBTB7B', 'SOX13', 'SREBF1', 'ZNF219', 'NR3C1', 'RARG', 'SOX15', 'ELF3']	694	21
['SMAD3', 'KLF5', 'SOX2', 'TP63', 'RUNX1', 'RXRA', 'TFAP2A', 'FOSL2', 'BCL6', 'ZNF217', 'STAT3', 'SOX15', 'SP3', 'DLX1', 'TGIF1', 'KLF12', 'KLF3', 'SOX13', 'FOXQ1', 'EHF']	693.95	20
['SMAD3', 'KLF5', 'SOX2', 'TP63', 'RUNX1', 'RXRA', 'NFIB', 'STAT3', 'BCL6', 'EGR1', 'SP3', 'NFATC4', 'DLX1', 'SOX13', 'EHF', 'ELF3', 'TGIF1', 'PBX1', 'MYC']	693.9474	19
['SMAD3', 'KLF5', 'SOX2', 'TP63', 'RUNX1', 'RXRA', 'NFIB', 'STAT3', 'BCL6', 'EGR1', 'SP3', 'SOX15', 'TGIF1', 'PBX1', 'KLF12', 'ZBTB7B', 'RARG', 'ELF3', 'SOX13', 'SREBF1']	693.85	20
['SMAD3', 'KLF5', 'SOX2', 'TP63', 'RUNX1', 'RXRA', 'TFAP2A', 'FOSL2', 'BCL6', 'JUNB', 'EGR1', 'IRF6', 'TGIF1', 'RARB', 'EHF', 'KLF12', 'ELF3', 'SOX13', 'FOXQ1', 'STAT6', 'ZBTB7B']	693.7619	21
['SMAD3', 'KLF5', 'SOX2', 'TP63', 'RUNX1', 'RXRA', 'TFAP2A', 'NFE2L2', 'BCL6', 'KLF3', 'STAT3', 'SP3', 'STAT6', 'ZBTB7B', 'SOX13', 'EHF', 'KLF12', 'NFATC4', 'ELF3', 'RARG', 'NR3C1']	693.7143	21
['SMAD3', 'KLF5', 'SOX2', 'TP63', 'RUNX1', 'RXRA', 'TFAP2A', 'NFE2L2', 'BCL6', 'EGR1', 'STAT3', 'SP3', 'STAT6', 'ZBTB7B', 'CEBPA', 'NR3C1', 'KLF12', 'RARB', 'EHF', 'SOX15', 'ZNF217']	693.619	21
['SMAD3', 'KLF5', 'SOX2', 'TP63', 'RUNX1', 'RXRA', 'NFIB', 'IRF6', 'TGIF1', 'PBX1', 'KLF12', 'NFATC4', 'BCL6', 'EGR1', 'ZBTB7B', 'SREBF1', 'ELF3', 'SOX13']	693.6111	18
['SMAD3', 'KLF5', 'SOX2', 'TP63', 'RUNX1', 'RXRA', 'TFAP2A', 'NFE2L2', 'BCL6', 'KLF3', 'STAT3', 'SP3', 'STAT6', 'ZBTB7B', 'SOX13', 'SREBF1', 'ZNF219', 'NR3C1', 'JUNB', 'ZBTB7A']	693.6	20
['SMAD3', 'KLF5', 'SOX2', 'TP63', 'RUNX1', 'RXRA', 'TFAP2A', 'NFE2L2', 'BCL6', 'EGR1', 'IRF6', 'TGIF1', 'RARB', 'SREBF1', 'SOX13', 'DLX1', 'KLF12', 'PBX1', 'ELF3', 'NFATC4']	693.55	20
['SMAD3', 'KLF5', 'SOX2', 'TP63', 'RUNX1', 'RXRA', 'TFAP2A', 'FOSL2', 'BCL6', 'JUNB', 'KLF3', 'IRF6', 'TGIF1', 'EHF', 'ZNF219', 'STAT6', 'CEBPA', 'TP73']	693.5	18
['SMAD3', 'KLF5', 'SOX2', 'TP63', 'RUNX1', 'RXRA', 'TFAP2A', 'FOSL2', 'BCL6', 'JUNB', 'KLF3', 'IRF6', 'TGIF1', 'SREBF1', 'ELF3', 'TP73', 'STAT6', 'KLF12']	693.4444	18
['SMAD3', 'KLF5', 'SOX2', 'TP63', 'RUNX1', 'RXRA', 'TFAP2A', 'FOSL2', 'BCL6', 'ZNF217', 'STAT3', 'SOX15', 'SP3', 'ZBTB7B', 'STAT6', 'SOX13', 'EGR1', 'MYC', 'FOXQ1', 'TGIF1', 'SREBF1']	693.4286	21
['SMAD3', 'KLF5', 'SOX2', 'TP63', 'RUNX1', 'RXRA', 'TFAP2A', 'FOSL2', 'BCL6', 'ZNF217', 'STAT3', 'SOX15', 'SP3', 'DLX1', 'TGIF1', 'KLF12', 'KLF3', 'CEBPA', 'EHF', 'PBX1']	693.35	20
['SMAD3', 'KLF5', 'SOX2', 'TP63', 'RUNX1', 'RXRA', 'TFAP2A', 'NFE2L2', 'BCL6', 'EGR1', 'IRF6', 'TGIF1', 'RARB', 'SREBF1', 'SOX13', 'ZBTB7B', 'STAT6', 'FOXQ1', 'KLF12', 'ZNF217']	693.25	20
['SMAD3', 'KLF5', 'SOX2', 'TP63', 'RUNX1', 'RXRA', 'TFAP2A', 'FOSL2', 'BCL6', 'JUNB', 'EGR1', 'IRF6', 'TGIF1', 'RARB', 'EHF', 'KLF12', 'CEBPA', 'DLX1', 'PBX1']	693.1579	19
['SMAD3', 'KLF5', 'SOX2', 'TP63', 'RUNX1', 'HOXC8', 'TFAP2A', 'NFE2L2', 'BCL6', 'SOX13', 'NFATC4', 'IRF6', 'EHF', 'TGIF1', 'EGR1', 'ELF3', 'FOXQ1']	693.1176	17
['SMAD3', 'KLF5', 'SOX2', 'TP63', 'RUNX1', 'RXRA', 'TFAP2A', 'NFE2L2', 'BCL6', 'EGR1', 'STAT3', 'SP3', 'STAT6', 'ZBTB7B', 'CEBPA', 'NR3C1', 'ZNF219', 'EHF', 'MYC', 'SOX15', 'ZNF217']	693.0952	21
['SMAD3', 'KLF5', 'SOX2', 'TP63', 'RUNX1', 'RXRA', 'TFAP2A', 'FOSL2', 'BCL6', 'JUNB', 'KLF3', 'IRF6', 'TGIF1', 'EHF', 'KLF12', 'ELF3', 'SOX13', 'FOXQ1', 'DLX1']	693.0526	19
['SMAD3', 'KLF5', 'SOX2', 'TP63', 'RUNX1', 'RXRA', 'NFIB', 'STAT3', 'BCL6', 'EGR1', 'SP3', 'SOX15', 'TGIF1', 'PBX1', 'MYC', 'DLX1', 'SREBF1', 'ELF3', 'SOX13']	693.0526	19
['SMAD3', 'KLF5', 'SOX2', 'TP63', 'RUNX1', 'RXRA', 'TFAP2A', 'FOSL2', 'BCL6', 'JUNB', 'KLF3', 'STAT3', 'SP3', 'STAT6', 'ZBTB7B', 'SOX13', 'SOX15', 'ELF3', 'ZNF219', 'SREBF1', 'NR3C1']	693	21
['SMAD3', 'KLF5', 'SOX2', 'TP63', 'RUNX1', 'RXRA', 'TFAP2A', 'FOSL2', 'BCL6', 'ZNF217', 'STAT3', 'SOX15', 'SP3', 'ZBTB7B', 'PBX1', 'NR3C1', 'SOX13', 'KLF3', 'SREBF1', 'KLF12']	692.95	20
['SMAD3', 'KLF5', 'SOX2', 'TP63', 'RUNX1', 'RXRA', 'TFAP2A', 'NFE2L2', 'BCL6', 'KLF3', 'STAT3', 'SP3', 'STAT6', 'ZBTB7B', 'SOX13', 'SREBF1', 'KLF12', 'SOX15', 'ELF3', 'RARG', 'NR3C1']	692.9048	21
['SMAD3', 'KLF5', 'SOX2', 'TP63', 'RUNX1', 'RXRA', 'TFAP2A', 'FOSL2', 'BCL6', 'JUNB', 'EGR1', 'STAT3', 'SP3', 'DLX1', 'TGIF1', 'KLF12', 'RARB', 'SOX15', 'SOX13', 'ELF3', 'PBX1', 'SREBF1']	692.8182	22
['SMAD3', 'KLF5', 'SOX2', 'TP63', 'RUNX1', 'RXRA', 'TFAP2A', 'FOSL2', 'BCL6', 'JUNB', 'EGR1', 'IRF6', 'TGIF1', 'MYC', 'SREBF1', 'ELF3', 'SOX13', 'ZBTB7B', 'STAT6', 'FOXQ1']	692.55	20
['SMAD3', 'KLF5', 'SOX2', 'TP63', 'RUNX1', 'RXRA', 'TFAP2A', 'NFE2L2', 'BCL6', 'KLF3', 'IRF6', 'TGIF1', 'SREBF1', 'SOX13', 'DLX1', 'KLF12', 'FOXQ1', 'ZNF217']	692.4444	18
['SMAD3', 'KLF5', 'SOX2', 'TP63', 'RUNX1', 'RXRA', 'TFAP2A', 'FOSL2', 'BCL6', 'JUNB', 'KLF3', 'IRF6', 'TGIF1', 'EHF', 'KLF12', 'CEBPA', 'STAT6', 'TP73']	692.2222	18
['SMAD3', 'KLF5', 'SOX2', 'TP63', 'RUNX1', 'RXRA', 'TFAP2A', 'FOSL2', 'BCL6', 'ZNF217', 'IRF6', 'TGIF1', 'ZBTB7B', 'STAT6', 'SOX13', 'FOXQ1', 'KLF12', 'EHF', 'RARB', 'EGR1']	692.2	20
['SMAD3', 'KLF5', 'SOX2', 'TP63', 'RUNX1', 'RXRA', 'TFAP2A', 'FOSL2', 'BCL6', 'JUNB', 'EGR1', 'STAT3', 'SP3', 'PBX1', 'ZBTB7B', 'SOX15', 'NR3C1', 'RARB', 'ZNF219', 'EHF', 'CEBPA']	692.1429	21
['SMAD3', 'KLF5', 'SOX2', 'TP63', 'RUNX1', 'RXRA', 'TFAP2A', 'FOSL2', 'BCL6', 'JUNB', 'KLF3', 'STAT3', 'SP3', 'STAT6', 'ZBTB7B', 'SOX13', 'SOX15', 'ELF3', 'KLF12', 'NR3C1', 'SREBF1']	691.9048	21
['SMAD3', 'KLF5', 'SOX2', 'TP63', 'RUNX1', 'RXRA', 'TFAP2A', 'FOSL2', 'BCL6', 'JUNB', 'EGR1', 'STAT3', 'SP3', 'DLX1', 'TGIF1', 'KLF12', 'RARB', 'TP73', 'SREBF1', 'ELF3']	691.8	20
['SMAD3', 'KLF5', 'SOX2', 'TP63', 'RUNX1', 'RXRA', 'TFAP2A', 'NFE2L2', 'BCL6', 'EGR1', 'STAT3', 'HES1', 'ZBTB7B', 'ZNF219', 'SOX15', 'ELF3', 'MYC', 'PBX1', 'NR3C1', 'EHF', 'JUNB']	691.7143	21
['SMAD3', 'KLF5', 'SOX2', 'TP63', 'RUNX1', 'RXRA', 'TFAP2A', 'NFE2L2', 'BCL6', 'EGR1', 'IRF6', 'TGIF1', 'RARB', 'SREBF1', 'TP73', 'JUNB', 'ELF3', 'DLX1', 'KLF12']	691.5789	19
['SMAD3', 'KLF5', 'SOX2', 'TP63', 'RUNX1', 'RXRA', 'TFAP2A', 'NFE2L2', 'BCL6', 'EGR1', 'STAT3', 'SP3', 'STAT6', 'TP73', 'RARB', 'ZNF219', 'JUNB', 'NR3C1', 'SREBF1', 'ELF3']	691.5	20
['SMAD3', 'KLF5', 'SOX2', 'TP63', 'RUNX1', 'RXRA', 'TFAP2A', 'NFE2L2', 'BCL6', 'EGR1', 'STAT3', 'SP3', 'STAT6', 'TP73', 'RARB', 'ZNF219', 'RARG', 'ELF3', 'EHF', 'NR3C1']	691.5	20
['SMAD3', 'KLF5', 'SOX2', 'TP63', 'RUNX1', 'RXRA', 'TFAP2A', 'FOSL2', 'BCL6', 'ZNF217', 'STAT3', 'SOX15', 'SP3', 'ZBTB7B', 'STAT6', 'SOX13', 'KLF3', 'ZNF219', 'SREBF1', 'NR3C1']	691.4	20
['SMAD3', 'KLF5', 'SOX2', 'TP63', 'RUNX1', 'RXRA', 'TFAP2A', 'NFE2L2', 'BCL6', 'EGR1', 'STAT3', 'SP3', 'PBX1', 'ZBTB7B', 'NR3C1', 'RARB', 'ZNF219', 'SOX13', 'NFATC4', 'ELF3', 'RARG', 'EHF']	691.3182	22
['SMAD3', 'KLF5', 'SOX2', 'TP63', 'RUNX1', 'RXRA', 'TFAP2A', 'FOSL2', 'BCL6', 'ZNF217', 'STAT3', 'SOX15', 'SP3', 'DLX1', 'TGIF1', 'KLF12', 'RARB', 'EGR1', 'SOX13', 'PBX1', 'SREBF1']	691.2857	21
['SMAD3', 'KLF5', 'SOX2', 'TP63', 'RUNX1', 'RXRA', 'TFAP2A', 'FOSL2', 'BCL6', 'ZNF217', 'IRF6', 'TGIF1', 'DLX1', 'KLF12', 'KLF3', 'SOX13', 'FOXQ1', 'EHF']	691.2778	18
['SMAD3', 'KLF5', 'SOX2', 'TP63', 'RUNX1', 'RXRA', 'TFAP2A', 'NFE2L2', 'BCL6', 'KLF3', 'STAT3', 'SP3', 'STAT6', 'ZBTB7B', 'CEBPA', 'NR3C1', 'ZNF219', 'ZBTB7A', 'JUNB']	691.2632	19
['SMAD3', 'KLF5', 'SOX2', 'TP63', 'RUNX1', 'RXRA', 'TFAP2A', 'NFE2L2', 'BCL6', 'EGR1', 'STAT3', 'SP3', 'DLX1', 'TGIF1', 'KLF12', 'RARB', 'SREBF1', 'SOX13', 'FOXQ1', 'NFATC4', 'ELF3']	691.1429	21
['SMAD3', 'KLF5', 'SOX2', 'TP63', 'RUNX1', 'RXRA', 'TFAP2A', 'FOSL2', 'BCL6', 'JUNB', 'EGR1', 'STAT3', 'SP3', 'PBX1', 'ZBTB7B', 'SOX15', 'NR3C1', 'RARB', 'KLF12', 'EHF', 'CEBPA']	691.0476	21
['SMAD3', 'KLF5', 'SOX2', 'TP63', 'RUNX1', 'RXRA', 'TFAP2A', 'FOSL2', 'BCL6', 'ZNF217', 'IRF6', 'TGIF1', 'ZBTB7B', 'STAT6', 'SOX13', 'FOXQ1', 'MYC', 'EGR1', 'SREBF1']	690.8421	19
['SMAD3', 'KLF5', 'SOX2', 'TP63', 'RUNX1', 'RXRA', 'TFAP2A', 'FOSL2', 'BCL6', 'JUNB', 'EGR1', 'STAT3', 'SP3', 'DLX1', 'TGIF1', 'KLF12', 'RARB', 'TP73', 'EHF', 'CEBPA']	690.7	20
['SMAD3', 'KLF5', 'SOX2', 'TP63', 'RUNX1', 'RXRA', 'TFAP2A', 'NFE2L2', 'BCL6', 'EGR1', 'STAT3', 'HES1', 'ZBTB7B', 'ZNF219', 'SOX15', 'ELF3', 'MYC', 'PBX1', 'TGIF1', 'SREBF1', 'RARG']	690.619	21
['SMAD3', 'KLF5', 'SOX2', 'TP63', 'RUNX1', 'RXRA', 'TFAP2A', 'FOSL2', 'BCL6', 'ZNF217', 'IRF6', 'TGIF1', 'DLX1', 'KLF12', 'KLF3', 'CEBPA', 'EHF', 'PBX1']	690.6111	18
['SMAD3', 'KLF5', 'SOX2', 'TP63', 'RUNX1', 'RXRA', 'TFAP2A', 'NFE2L2', 'BCL6', 'EGR1', 'STAT3', 'SP3', 'PBX1', 'ZBTB7B', 'NR3C1', 'RARB', 'ZNF219', 'SOX13', 'SOX15', 'SREBF1', 'ELF3', 'RARG']	690.5455	22
['SMAD3', 'KLF5', 'SOX2', 'TP63', 'RUNX1', 'RXRA', 'TFAP2A', 'FOSL2', 'BCL6', 'JUNB', 'EGR1', 'STAT3', 'SP3', 'PBX1', 'ZBTB7B', 'SOX15', 'NR3C1', 'MYC', 'ZNF219', 'EHF', 'CEBPA']	690.5238	21
['SMAD3', 'KLF5', 'SOX2', 'TP63', 'RUNX1', 'RXRA', 'TFAP2A', 'FOSL2', 'BCL6', 'JUNB', 'EGR1', 'IRF6', 'TGIF1', 'RARB', 'EHF', 'KLF12', 'ELF3', 'TP73', 'DLX1']	690.4737	19
['SMAD3', 'KLF5', 'SOX2', 'TP63', 'RUNX1', 'RXRA', 'NFE2L1', 'NFE2L2', 'IRF6', 'SOX13', 'ELF3', 'TGIF1', 'MYC', 'EHF', 'FOXQ1']	690.4667	15
['SMAD3', 'KLF5', 'SOX2', 'TP63', 'RUNX1', 'RXRA', 'TFAP2A', 'FOSL2', 'BCL6', 'JUNB', 'EGR1', 'STAT3', 'SP3', 'STAT6', 'TP73', 'RARB', 'ZNF219', 'NR3C1', 'EHF', 'ELF3']	690.45	20
['SMAD3', 'KLF5', 'SOX2', 'TP63', 'RUNX1', 'RXRA', 'TFAP2A', 'NFE2L2', 'BCL6', 'EGR1', 'IRF6', 'TGIF1', 'RARB', 'EHF', 'KLF12', 'DLX1', 'JUNB', 'CEBPA', 'TP73']	690.4211	19
['SMAD3', 'KLF5', 'SOX2', 'TP63', 'RUNX1', 'RXRA', 'TFAP2A', 'NFE2L2', 'BCL6', 'EGR1', 'STAT3', 'SP3', 'DLX1', 'TGIF1', 'KLF12', 'RARB', 'SREBF1', 'SOX13', 'FOXQ1', 'SOX15', 'JUNB', 'ELF3']	690.4091	22
['SMAD3', 'KLF5', 'SOX2', 'TP63', 'RUNX1', 'RXRA', 'TFAP2A', 'NFE2L2', 'BCL6', 'EGR1', 'STAT3', 'SP3', 'STAT6', 'TP73', 'RARB', 'ZNF219', 'JUNB', 'NR3C1', 'EHF', 'CEBPA']	690.4	20
['SMAD3', 'KLF5', 'SOX2', 'TP63', 'RUNX1', 'RXRA', 'TFAP2A', 'NFE2L2', 'BCL6', 'KLF3', 'IRF6', 'TGIF1', 'SREBF1', 'SOX13', 'ZBTB7B', 'STAT6', 'FOXQ1', 'KLF12', 'ELF3', 'NFATC4']	690.4	20
['SMAD3', 'KLF5', 'SOX2', 'TP63', 'RUNX1', 'RXRA', 'TFAP2A', 'NFE2L2', 'BCL6', 'EGR1', 'STAT3', 'SP3', 'STAT6', 'TP73', 'RARB', 'KLF12', 'JUNB', 'NR3C1', 'SREBF1', 'ELF3']	690.35	20
['SMAD3', 'KLF5', 'SOX2', 'TP63', 'RUNX1', 'RXRA', 'TFAP2A', 'NFE2L2', 'BCL6', 'EGR1', 'STAT3', 'SP3', 'STAT6', 'TP73', 'RARB', 'KLF12', 'RARG', 'ELF3', 'EHF', 'NR3C1']	690.35	20
['SMAD3', 'KLF5', 'SOX2', 'TP63', 'RUNX1', 'RXRA', 'TFAP2A', 'FOSL2', 'BCL6', 'JUNB', 'EGR1', 'IRF6', 'TGIF1', 'RARB', 'SREBF1', 'ELF3', 'SOX13', 'KLF12', 'PBX1', 'DLX1']	690.3	20
['SMAD3', 'KLF5', 'SOX2', 'TP63', 'RUNX1', 'RXRA', 'TFAP2A', 'NFE2L2', 'BCL6', 'EGR1', 'STAT3', 'SP3', 'PBX1', 'ZBTB7B', 'NR3C1', 'RARB', 'KLF12', 'SOX13', 'NFATC4', 'ELF3', 'RARG', 'EHF']	690.2727	22
['SMAD3', 'KLF5', 'SOX2', 'TP63', 'RUNX1', 'RXRA', 'TFAP2A', 'FOSL2', 'BCL6', 'ZNF217', 'STAT3', 'SOX15', 'SP3', 'ZBTB7B', 'STAT6', 'SOX13', 'KLF3', 'KLF12', 'NR3C1', 'SREBF1']	690.25	20
['SMAD3', 'KLF5', 'SOX2', 'TP63', 'RUNX1', 'RXRA', 'NFIB', 'STAT3', 'BCL6', 'KLF3', 'SP3', 'KLF12', 'TGIF1', 'PBX1', 'SOX15', 'DLX1', 'EHF', 'CEBPA']	690.2222	18
['SMAD3', 'KLF5', 'SOX2', 'TP63', 'RUNX1', 'RXRA', 'NFIB', 'STAT3', 'BCL6', 'EGR1', 'SP3', 'NFATC4', 'DLX1', 'CEBPA', 'EHF', 'TGIF1', 'PBX1', 'KLF12']	690.0556	18
['SMAD3', 'KLF5', 'SOX2', 'TP63', 'RUNX1', 'RXRA', 'TFAP2A', 'FOSL2', 'BCL6', 'JUNB', 'KLF3', 'STAT3', 'SP3', 'STAT6', 'ZBTB7B', 'SOX13', 'SOX15', 'ELF3', 'KLF12', 'FOXQ1', 'TGIF1', 'SREBF1']	689.9545	22
['SMAD3', 'KLF5', 'SOX2', 'TP63', 'RUNX1', 'RXRA', 'TFAP2A', 'NFE2L2', 'BCL6', 'EGR1', 'IRF6', 'TGIF1', 'RARB', 'EHF', 'KLF12', 'DLX1', 'NFATC4', 'SOX13', 'ELF3', 'FOXQ1']	689.85	20
['SMAD3', 'KLF5', 'SOX2', 'TP63', 'RUNX1', 'RXRA', 'TFAP2A', 'NFE2L2', 'BCL6', 'EGR1', 'STAT3', 'SP3', 'STAT6', 'TP73', 'MYC', 'ZNF219', 'JUNB', 'NR3C1', 'SREBF1', 'ELF3']	689.8	20
['SMAD3', 'KLF5', 'SOX2', 'TP63', 'RUNX1', 'RXRA', 'TFAP2A', 'NFE2L2', 'BCL6', 'EGR1', 'STAT3', 'SP3', 'STAT6', 'TP73', 'MYC', 'ZNF219', 'RARG', 'ELF3', 'EHF', 'NR3C1']	689.8	20
['SMAD3', 'KLF5', 'SOX2', 'TP63', 'RUNX1', 'RXRA', 'TFAP2A', 'FOSL2', 'BCL6', 'ZNF217', 'STAT3', 'SOX15', 'SP3', 'ZBTB7B', 'PBX1', 'NR3C1', 'CEBPA', 'EHF', 'KLF3', 'ZNF219']	689.8	20
['SMAD3', 'KLF5', 'SOX2', 'TP63', 'RUNX1', 'RXRA', 'TFAP2A', 'NFE2L2', 'BCL6', 'EGR1', 'STAT3', 'SP3', 'PBX1', 'ZBTB7B', 'NR3C1', 'MYC', 'ZNF219', 'SOX13', 'NFATC4', 'ELF3', 'RARG', 'EHF']	689.7727	22
['SMAD3', 'KLF5', 'SOX2', 'TP63', 'RUNX1', 'RXRA', 'TFAP2A', 'FOSL2', 'BCL6', 'JUNB', 'EGR1', 'STAT3', 'HES1', 'ZBTB7B', 'ZNF219', 'SOX15', 'MYC', 'ELF3', 'PBX1', 'SREBF1', 'TGIF1']	689.619	21
['SMAD3', 'KLF5', 'SOX2', 'TP63', 'RUNX1', 'RXRA', 'TFAP2A', 'FOSL2', 'BCL6', 'JUNB', 'EGR1', 'STAT3', 'SP3', 'PBX1', 'ZBTB7B', 'SOX15', 'NR3C1', 'RARB', 'ZNF219', 'SREBF1', 'ELF3', 'SOX13']	689.5909	22
['SMAD3', 'KLF5', 'SOX2', 'TP63', 'RUNX1', 'RXRA', 'TFAP2A', 'FOSL2', 'BCL6', 'JUNB', 'EGR1', 'STAT3', 'SP3', 'STAT6', 'ZBTB7B', 'CEBPA', 'NR3C1', 'ZNF219', 'EHF', 'SOX15', 'RARB']	689.5714	21
['SMAD3', 'KLF5', 'SOX2', 'TP63', 'RUNX1', 'RXRA', 'TFAP2A', 'NFE2L2', 'BCL6', 'EGR1', 'STAT3', 'SP3', 'PBX1', 'ZBTB7B', 'NR3C1', 'RARB', 'KLF12', 'SOX13', 'SOX15', 'SREBF1', 'ELF3', 'RARG']	689.5	22
['SMAD3', 'KLF5', 'SOX2', 'TP63', 'RUNX1', 'RXRA', 'TFAP2A', 'FOSL2', 'BCL6', 'JUNB', 'EGR1', 'STAT3', 'SP3', 'DLX1', 'TGIF1', 'KLF12', 'RARB', 'SOX15', 'SOX13', 'ELF3', 'FOXQ1', 'EHF']	689.4545	22
['SMAD3', 'KLF5', 'SOX2', 'TP63', 'RUNX1', 'RXRA', 'TFAP2A', 'FOSL2', 'BCL6', 'JUNB', 'EGR1', 'STAT3', 'SP3', 'STAT6', 'TP73', 'RARB', 'KLF12', 'NR3C1', 'EHF', 'ELF3']	689.3	20
['SMAD3', 'KLF5', 'SOX2', 'TP63', 'RUNX1', 'RXRA', 'TFAP2A', 'NFE2L2', 'BCL6', 'EGR1', 'STAT3', 'SP3', 'STAT6', 'TP73', 'RARB', 'KLF12', 'JUNB', 'NR3C1', 'EHF', 'CEBPA']	689.25	20
['SMAD3', 'KLF5', 'SOX2', 'TP63', 'RUNX1', 'RXRA', 'TFAP2A', 'NFE2L2', 'BCL6', 'EGR1', 'STAT3', 'HES1', 'ZBTB7B', 'ZNF219', 'SOX15', 'ELF3', 'MYC', 'STAT6', 'NR3C1', 'EHF', 'JUNB']	689.1429	21
['SMAD3', 'KLF5', 'SOX2', 'TP63', 'RUNX1', 'RXRA', 'NFIB', 'IRF6', 'TGIF1', 'PBX1', 'MYC', 'EGR1', 'NFATC4', 'BCL6', 'ZBTB7B', 'EHF', 'CEBPA']	689.1176	17
['SMAD3', 'KLF5', 'SOX2', 'TP63', 'RUNX1', 'RXRA', 'TFAP2A', 'NFE2L2', 'BCL6', 'EGR1', 'STAT3', 'SP3', 'PBX1', 'ZBTB7B', 'NR3C1', 'MYC', 'ZNF219', 'SOX13', 'SOX15', 'SREBF1', 'ELF3', 'RARG']	689	22
['SMAD3', 'KLF5', 'SOX2', 'TP63', 'RUNX1', 'RXRA', 'TFAP2A', 'FOSL2', 'BCL6', 'JUNB', 'EGR1', 'IRF6', 'TGIF1', 'MYC', 'SREBF1', 'ELF3', 'TP73', 'DLX1']	688.9444	18
['SMAD3', 'KLF5', 'SOX2', 'TP63', 'RUNX1', 'RXRA', 'TFAP2A', 'NFE2L2', 'BCL6', 'EGR1', 'STAT3', 'SP3', 'STAT6', 'ZBTB7B', 'SOX13', 'EHF', 'RARB', 'ZNF219', 'NR3C1', 'NFATC4', 'ELF3', 'RARG']	688.8636	22
['SMAD3', 'KLF5', 'SOX2', 'TP63', 'RUNX1', 'RXRA', 'TFAP2A', 'NFE2L2', 'BCL6', 'EGR1', 'STAT3', 'SP3', 'DLX1', 'TGIF1', 'KLF12', 'RARB', 'SREBF1', 'SOX13', 'FOXQ1', 'SOX15', 'ZNF217']	688.7619	21
['SMAD3', 'KLF5', 'SOX2', 'TP63', 'RUNX1', 'RXRA', 'TFAP2A', 'FOSL2', 'BCL6', 'JUNB', 'EGR1', 'STAT3', 'SP3', 'STAT6', 'TP73', 'MYC', 'ZNF219', 'NR3C1', 'EHF', 'ELF3']	688.75	20
['SMAD3', 'KLF5', 'SOX2', 'TP63', 'RUNX1', 'RXRA', 'NFE2L1', 'NFE2L2', 'STAT3', 'RARG', 'TGIF1', 'ELF3', 'PBX1', 'SOX13', 'RARB', 'EHF', 'ZNF219']	688.7059	17
['SMAD3', 'KLF5', 'SOX2', 'TP63', 'RUNX1', 'RXRA', 'TFAP2A', 'NFE2L2', 'BCL6', 'EGR1', 'STAT3', 'SP3', 'STAT6', 'TP73', 'MYC', 'ZNF219', 'JUNB', 'NR3C1', 'EHF', 'CEBPA']	688.7	20
['SMAD3', 'KLF5', 'SOX2', 'TP63', 'RUNX1', 'RXRA', 'TFAP2A', 'FOSL2', 'BCL6', 'ZNF217', 'STAT3', 'SOX15', 'SP3', 'ZBTB7B', 'PBX1', 'NR3C1', 'CEBPA', 'EHF', 'KLF3', 'KLF12']	688.65	20
['SMAD3', 'KLF5', 'SOX2', 'TP63', 'RUNX1', 'RXRA', 'TFAP2A', 'FOSL2', 'BCL6', 'JUNB', 'EGR1', 'STAT3', 'SP3', 'PBX1', 'ZBTB7B', 'SOX15', 'NR3C1', 'RARB', 'KLF12', 'SREBF1', 'ELF3', 'SOX13']	688.5455	22
['SMAD3', 'KLF5', 'SOX2', 'TP63', 'RUNX1', 'RXRA', 'TFAP2A', 'FOSL2', 'BCL6', 'JUNB', 'EGR1', 'STAT3', 'SP3', 'STAT6', 'ZBTB7B', 'CEBPA', 'NR3C1', 'KLF12', 'EHF', 'RARB', 'SOX15']	688.4762	21
['SMAD3', 'KLF5', 'SOX2', 'TP63', 'RUNX1', 'RXRA', 'TFAP2A', 'FOSL2', 'BCL6', 'ZNF217', 'IRF6', 'TGIF1', 'DLX1', 'KLF12', 'RARB', 'EGR1', 'SOX13', 'PBX1', 'SREBF1']	688.4737	19
['SMAD3', 'KLF5', 'SOX2', 'TP63', 'RUNX1', 'RXRA', 'TFAP2A', 'NFE2L2', 'BCL6', 'EGR1', 'IRF6', 'TGIF1', 'MYC', 'SREBF1', 'SOX13', 'DLX1', 'FOXQ1', 'ELF3', 'NFATC4']	688.3684	19
['SMAD3', 'KLF5', 'SOX2', 'TP63', 'RUNX1', 'RXRA', 'TFAP2A', 'FOSL2', 'BCL6', 'ZNF217', 'STAT3', 'SOX15', 'SP3', 'ZBTB7B', 'STAT6', 'SOX13', 'KLF3', 'KLF12', 'FOXQ1', 'TGIF1', 'SREBF1']	688.2857	21
['SMAD3', 'KLF5', 'SOX2', 'TP63', 'RUNX1', 'RXRA', 'NFIB', 'STAT3', 'BCL6', 'KLF3', 'SP3', 'KLF12', 'TGIF1', 'PBX1', 'NFATC4', 'DLX1', 'EHF', 'SOX13', 'ELF3']	688.2632	19
['SMAD3', 'KLF5', 'SOX2', 'TP63', 'RUNX1', 'RXRA', 'TFAP2A', 'FOSL2', 'BCL6', 'JUNB', 'EGR1', 'STAT3', 'SP3', 'DLX1', 'TGIF1', 'MYC', 'SOX15', 'SOX13', 'ELF3', 'FOXQ1', 'SREBF1']	688.0952	21
['SMAD3', 'KLF5', 'SOX2', 'TP63', 'RUNX1', 'RXRA', 'TFAP2A', 'NFE2L2', 'BCL6', 'EGR1', 'STAT3', 'SP3', 'STAT6', 'ZBTB7B', 'SOX13', 'SREBF1', 'RARB', 'ZNF219', 'NR3C1', 'SOX15', 'ELF3', 'RARG']	688.0909	22
['SMAD3', 'KLF5', 'SOX2', 'TP63', 'RUNX1', 'RXRA', 'TFAP2A', 'NFE2L2', 'BCL6', 'EGR1', 'STAT3', 'HES1', 'ZBTB7B', 'ZNF219', 'SOX15', 'ELF3', 'MYC', 'STAT6', 'TGIF1', 'SREBF1', 'RARG']	688.0476	21
['SMAD3', 'KLF5', 'SOX2', 'TP63', 'RUNX1', 'RXRA', 'TFAP2A', 'FOSL2', 'BCL6', 'JUNB', 'EGR1', 'STAT3', 'SP3', 'PBX1', 'ZBTB7B', 'SOX15', 'NR3C1', 'MYC', 'ZNF219', 'SREBF1', 'ELF3', 'SOX13']	688.0455	22
['SMAD3', 'KLF5', 'SOX2', 'TP63', 'RUNX1', 'RXRA', 'NFIB', 'STAT3', 'BCL6', 'EGR1', 'SP3', 'NFATC4', 'ZBTB7B', 'RARG', 'SOX13', 'EHF', 'ELF3', 'TGIF1', 'PBX1', 'MYC']	688	20
['SMAD3', 'KLF5', 'SOX2', 'TP63', 'RUNX1', 'RXRA', 'TFAP2A', 'FOSL2', 'BCL6', 'JUNB', 'EGR1', 'STAT3', 'SP3', 'STAT6', 'ZBTB7B', 'CEBPA', 'NR3C1', 'ZNF219', 'EHF', 'SOX15', 'MYC']	687.9524	21
['SMAD3', 'KLF5', 'SOX2', 'TP63', 'RUNX1', 'RXRA', 'TFAP2A', 'FOSL2', 'BCL6', 'ZNF217', 'STAT3', 'SOX15', 'SP3', 'ZBTB7B', 'PBX1', 'NR3C1', 'SOX13', 'EGR1', 'RARB', 'SREBF1', 'ZNF219']	687.9048	21
['SMAD3', 'KLF5', 'SOX2', 'TP63', 'RUNX1', 'RXRA', 'TFAP2A', 'FOSL2', 'BCL6', 'JUNB', 'EGR1', 'IRF6', 'TGIF1', 'RARB', 'SREBF1', 'ELF3', 'TP73', 'STAT6', 'ZNF219']	687.8421	19
['SMAD3', 'KLF5', 'SOX2', 'TP63', 'RUNX1', 'RXRA', 'TFAP2A', 'NFE2L2', 'BCL6', 'EGR1', 'STAT3', 'SP3', 'STAT6', 'ZBTB7B', 'SOX13', 'EHF', 'RARB', 'KLF12', 'NFATC4', 'ELF3', 'RARG', 'NR3C1']	687.8182	22
['SMAD3', 'KLF5', 'SOX2', 'TP63', 'RUNX1', 'RXRA', 'TFAP2A', 'FOSL2', 'BCL6', 'ZNF217', 'STAT3', 'SOX15', 'SP3', 'DLX1', 'TGIF1', 'KLF12', 'RARB', 'EGR1', 'SOX13', 'FOXQ1', 'EHF']	687.7619	21
['SMAD3', 'KLF5', 'SOX2', 'TP63', 'RUNX1', 'RXRA', 'TFAP2A', 'FOSL2', 'BCL6', 'JUNB', 'EGR1', 'IRF6', 'TGIF1', 'MYC', 'EHF', 'CEBPA', 'DLX1', 'TP73']	687.7222	18
['SMAD3', 'KLF5', 'SOX2', 'TP63', 'RUNX1', 'HOXC8', 'TFAP2A', 'NFE2L2', 'BCL6', 'HES1', 'SOX15', 'EHF', 'TGIF1', 'PBX1', 'KLF3', 'ELF3', 'ZNF219']	687.7059	17
['SMAD3', 'KLF5', 'SOX2', 'TP63', 'RUNX1', 'RXRA', 'TFAP2A', 'NFE2L2', 'BCL6', 'EGR1', 'IRF6', 'TGIF1', 'RARB', 'SREBF1', 'SOX13', 'DLX1', 'KLF12', 'FOXQ1', 'ELF3', 'JUNB']	687.65	20
['SMAD3', 'KLF5', 'SOX2', 'TP63', 'RUNX1', 'RXRA', 'NFIB', 'STAT3', 'BCL6', 'KLF3', 'SP3', 'ZBTB7A', 'NFATC4', 'ZBTB7B', 'CEBPA']	687.4	15
['SMAD3', 'KLF5', 'SOX2', 'TP63', 'RUNX1', 'RXRA', 'NFIB', 'STAT3', 'BCL6', 'KLF3', 'SP3', 'KLF12', 'TGIF1', 'PBX1', 'SOX15', 'DLX1', 'SREBF1', 'ELF3', 'SOX13']	687.3684	19
['SMAD3', 'KLF5', 'SOX2', 'TP63', 'RUNX1', 'RXRA', 'NFE2L1', 'NFE2L2', 'STAT3', 'RARG', 'TGIF1', 'ELF3', 'PBX1', 'SOX13', 'RARB', 'EHF', 'KLF12']	687.3529	17
['SMAD3', 'KLF5', 'SOX2', 'TP63', 'RUNX1', 'RXRA', 'TFAP2A', 'NFE2L2', 'BCL6', 'EGR1', 'STAT3', 'SP3', 'STAT6', 'ZBTB7B', 'SOX13', 'EHF', 'MYC', 'ZNF219', 'NR3C1', 'NFATC4', 'ELF3', 'RARG']	687.3182	22
['SMAD3', 'KLF5', 'SOX2', 'TP63', 'RUNX1', 'RXRA', 'NFIB', 'MAFG', 'EHF', 'KLF12', 'NFE2L1']	687.2727	11
['SMAD3', 'KLF5', 'SOX2', 'TP63', 'RUNX1', 'RXRA', 'NFIB', 'STAT3', 'BCL6', 'EGR1', 'SP3', 'NFATC4', 'DLX1', 'SOX13', 'SREBF1', 'ELF3', 'TGIF1', 'PBX1', 'KLF12']	687.2105	19
['SMAD3', 'KLF5', 'SOX2', 'TP63', 'RUNX1', 'RXRA', 'TFAP2A', 'FOSL2', 'BCL6', 'ZNF217', 'STAT3', 'SOX15', 'SP3', 'DLX1', 'TGIF1', 'KLF12', 'RARB', 'EGR1', 'CEBPA', 'EHF', 'PBX1']	687.1905	21
['SMAD3', 'KLF5', 'SOX2', 'TP63', 'RUNX1', 'RXRA', 'TFAP2A', 'FOSL2', 'BCL6', 'JUNB', 'KLF3', 'IRF6', 'TGIF1', 'SREBF1', 'ELF3', 'SOX13', 'KLF12', 'FOXQ1', 'STAT6', 'ZBTB7B']	687.15	20
['SMAD3', 'KLF5', 'SOX2', 'TP63', 'RUNX1', 'RXRA', 'NFIB', 'STAT3', 'BCL6', 'EGR1', 'SP3', 'SOX15', 'TGIF1', 'PBX1', 'MYC', 'ZBTB7B', 'RARG', 'ELF3', 'SOX13', 'SREBF1']	687.15	20
['SMAD3', 'KLF5', 'SOX2', 'TP63', 'RUNX1', 'RXRA', 'TFAP2A', 'FOSL2', 'BCL6', 'JUNB', 'EGR1', 'STAT3', 'SP3', 'STAT6', 'ZBTB7B', 'SOX13', 'SOX15', 'ELF3', 'RARB', 'ZNF219', 'SREBF1', 'NR3C1']	687.1364	22
['SMAD3', 'KLF5', 'SOX2', 'TP63', 'RUNX1', 'RXRA', 'TFAP2A', 'FOSL2', 'BCL6', 'ZNF217', 'STAT3', 'SOX15', 'SP3', 'ZBTB7B', 'STAT6', 'CEBPA', 'EHF', 'NR3C1', 'KLF3', 'ZNF219']	687.1	20
['SMAD3', 'KLF5', 'SOX2', 'TP63', 'RUNX1', 'RXRA', 'TFAP2A', 'FOSL2', 'BCL6', 'JUNB', 'EGR1', 'STAT3', 'HES1', 'ZBTB7B', 'ZNF219', 'SOX15', 'MYC', 'ELF3', 'STAT6', 'SREBF1', 'TGIF1']	687.0476	21
['SMAD3', 'KLF5', 'SOX2', 'TP63', 'RUNX1', 'RXRA', 'TFAP2A', 'NFE2L2', 'BCL6', 'EGR1', 'STAT3', 'SP3', 'STAT6', 'ZBTB7B', 'SOX13', 'SREBF1', 'RARB', 'KLF12', 'SOX15', 'ELF3', 'RARG', 'NR3C1']	687.0455	22
['SMAD3', 'KLF5', 'SOX2', 'TP63', 'RUNX1', 'RXRA', 'TFAP2A', 'FOSL2', 'BCL6', 'ZNF217', 'STAT3', 'SOX15', 'SP3', 'ZBTB7B', 'PBX1', 'NR3C1', 'SOX13', 'EGR1', 'RARB', 'SREBF1', 'KLF12']	686.8095	21
['SMAD3', 'KLF5', 'SOX2', 'TP63', 'RUNX1', 'RXRA', 'NFE2L1', 'NFE2L2', 'STAT3', 'RARG', 'TGIF1', 'ELF3', 'PBX1', 'SOX13', 'MYC', 'ZNF219', 'EHF']	686.7059	17
['SMAD3', 'KLF5', 'SOX2', 'TP63', 'RUNX1', 'RXRA', 'TFAP2A', 'NFE2L2', 'BCL6', 'KLF3', 'STAT3', 'HES1', 'ZBTB7B', 'ZNF219', 'SOX15', 'ELF3', 'PBX1', 'NR3C1', 'EHF', 'RARG']	686.7	20
['SMAD3', 'KLF5', 'SOX2', 'TP63', 'RUNX1', 'RXRA', 'TFAP2A', 'NFE2L2', 'BCL6', 'KLF3', 'STAT3', 'HES1', 'ZBTB7B', 'ZNF219', 'SOX15', 'ELF3', 'PBX1', 'NR3C1', 'SREBF1', 'JUNB']	686.7	20
['SMAD3', 'KLF5', 'SOX2', 'TP63', 'RUNX1', 'RXRA', 'TFAP2A', 'FOSL2', 'BCL6', 'JUNB', 'EGR1', 'IRF6', 'TGIF1', 'RARB', 'EHF', 'ZNF219', 'STAT6', 'CEBPA', 'TP73']	686.6842	19
['SMAD3', 'KLF5', 'SOX2', 'TP63', 'RUNX1', 'RXRA', 'TFAP2A', 'FOSL2', 'BCL6', 'JUNB', 'EGR1', 'IRF6', 'TGIF1', 'RARB', 'SREBF1', 'ELF3', 'TP73', 'STAT6', 'KLF12']	686.6316	19
['SMAD3', 'KLF5', 'SOX2', 'TP63', 'RUNX1', 'RXRA', 'TFAP2A', 'FOSL2', 'BCL6', 'JUNB', 'EGR1', 'IRF6', 'TGIF1', 'RARB', 'EHF', 'KLF12', 'ELF3', 'SOX13', 'FOXQ1', 'DLX1']	686.6	20
['SMAD3', 'KLF5', 'SOX2', 'TP63', 'RUNX1', 'RXRA', 'TFAP2A', 'NFE2L2', 'BCL6', 'EGR1', 'STAT3', 'SP3', 'STAT6', 'ZBTB7B', 'SOX13', 'SREBF1', 'MYC', 'ZNF219', 'NR3C1', 'RARG', 'SOX15', 'ELF3']	686.5455	22
['SMAD3', 'KLF5', 'SOX2', 'TP63', 'RUNX1', 'RXRA', 'TFAP2A', 'FOSL2', 'BCL6', 'ZNF217', 'STAT3', 'SOX15', 'SP3', 'ZBTB7B', 'PBX1', 'NR3C1', 'SOX13', 'EGR1', 'MYC', 'ZNF219', 'SREBF1']	686.2857	21
['SMAD3', 'KLF5', 'SOX2', 'TP63', 'RUNX1', 'RXRA', 'TFAP2A', 'FOSL2', 'BCL6', 'ZNF217', 'STAT3', 'SOX15', 'SP3', 'DLX1', 'TGIF1', 'MYC', 'EGR1', 'SOX13', 'FOXQ1', 'SREBF1']	686.25	20
['SMAD3', 'KLF5', 'SOX2', 'TP63', 'RUNX1', 'RXRA', 'NFIB', 'IRF6', 'TGIF1', 'PBX1', 'MYC', 'EGR1', 'NFATC4', 'BCL6', 'ZBTB7B', 'SREBF1', 'ELF3', 'SOX13']	686.1667	18
['SMAD3', 'KLF5', 'SOX2', 'TP63', 'RUNX1', 'RXRA', 'TFAP2A', 'FOSL2', 'BCL6', 'JUNB', 'EGR1', 'STAT3', 'SP3', 'STAT6', 'ZBTB7B', 'SOX13', 'SOX15', 'ELF3', 'RARB', 'KLF12', 'NR3C1', 'SREBF1']	686.0909	22
['SMAD3', 'KLF5', 'SOX2', 'TP63', 'RUNX1', 'RXRA', 'TFAP2A', 'FOSL2', 'BCL6', 'JUNB', 'EGR1', 'IRF6', 'TGIF1', 'MYC', 'SREBF1', 'ELF3', 'TP73', 'STAT6', 'ZNF219']	686.0526	19
['SMAD3', 'KLF5', 'SOX2', 'TP63', 'RUNX1', 'RXRA', 'TFAP2A', 'FOSL2', 'BCL6', 'ZNF217', 'STAT3', 'SOX15', 'SP3', 'ZBTB7B', 'STAT6', 'CEBPA', 'EHF', 'NR3C1', 'KLF3', 'KLF12']	685.95	20
['SMAD3', 'KLF5', 'SOX2', 'TP63', 'RUNX1', 'HOXC8', 'TFAP2A', 'NFE2L2', 'BCL6', 'HES1', 'SOX15', 'EHF', 'TGIF1', 'PBX1', 'EGR1', 'HOXC4']	685.875	16
['SMAD3', 'KLF5', 'SOX2', 'TP63', 'RUNX1', 'RXRA', 'NFIB', 'IRF6', 'TGIF1', 'PBX1', 'KLF12', 'NFE2L1', 'ELF3', 'SOX13', 'EHF']	685.8667	15
['SMAD3', 'KLF5', 'SOX2', 'TP63', 'RUNX1', 'RXRA', 'TFAP2A', 'NFE2L2', 'BCL6', 'EGR1', 'STAT3', 'SP3', 'STAT6', 'ZBTB7B', 'SOX13', 'SREBF1', 'MYC', 'ZNF219', 'NR3C1', 'JUNB', 'ZBTB7A']	685.8095	21
['SMAD3', 'KLF5', 'SOX2', 'TP63', 'RUNX1', 'RXRA', 'TFAP2A', 'NFE2L2', 'BCL6', 'EGR1', 'IRF6', 'TGIF1', 'RARB', 'SREBF1', 'SOX13', 'DLX1', 'KLF12', 'FOXQ1', 'ZNF217']	685.6842	19
['SMAD3', 'KLF5', 'SOX2', 'TP63', 'RUNX1', 'RXRA', 'TFAP2A', 'FOSL2', 'BCL6', 'JUNB', 'KLF3', 'STAT3', 'HES1', 'ZBTB7B', 'ZNF219', 'SOX15', 'ELF3', 'PBX1', 'EHF', 'NR3C1']	685.65	20
['SMAD3', 'KLF5', 'SOX2', 'TP63', 'RUNX1', 'RXRA', 'TFAP2A', 'FOSL2', 'BCL6', 'JUNB', 'EGR1', 'STAT3', 'SP3', 'STAT6', 'ZBTB7B', 'SOX13', 'SOX15', 'ELF3', 'MYC', 'ZNF219', 'SREBF1', 'NR3C1']	685.5909	22
['SMAD3', 'KLF5', 'SOX2', 'TP63', 'RUNX1', 'RXRA', 'NFIB', 'IRF6', 'TGIF1', 'PBX1', 'KLF12', 'NFATC4', 'BCL6', 'EGR1', 'DLX1', 'EHF', 'SOX13', 'ELF3']	685.5556	18
['SMAD3', 'KLF5', 'SOX2', 'TP63', 'RUNX1', 'RXRA', 'TFAP2A', 'FOSL2', 'BCL6', 'JUNB', 'EGR1', 'IRF6', 'TGIF1', 'RARB', 'EHF', 'KLF12', 'CEBPA', 'STAT6', 'TP73']	685.4737	19
['SMAD3', 'KLF5', 'SOX2', 'TP63', 'RUNX1', 'RXRA', 'TFAP2A', 'FOSL2', 'BCL6', 'ZNF217', 'STAT3', 'SOX15', 'SP3', 'ZBTB7B', 'STAT6', 'SOX13', 'EGR1', 'RARB', 'ZNF219', 'SREBF1', 'NR3C1']	685.3333	21
['SMAD3', 'KLF5', 'SOX2', 'TP63', 'RUNX1', 'RXRA', 'NFE2L1', 'NFE2L2', 'MAFG', 'EHF', 'NR3C1', 'MYC']	685.3333	12
['SMAD3', 'KLF5', 'SOX2', 'TP63', 'RUNX1', 'RXRA', 'TFAP2A', 'FOSL2', 'BCL6', 'ZNF217', 'IRF6', 'TGIF1', 'ZBTB7B', 'STAT6', 'SOX13', 'FOXQ1', 'KLF12', 'SREBF1', 'KLF3']	685.1579	19
['SMAD3', 'KLF5', 'SOX2', 'TP63', 'RUNX1', 'RXRA', 'TFAP2A', 'FOSL2', 'BCL6', 'JUNB', 'EGR1', 'IRF6', 'TGIF1', 'MYC', 'SREBF1', 'ELF3', 'SOX13', 'DLX1', 'FOXQ1']	684.9474	19
['SMAD3', 'KLF5', 'SOX2', 'TP63', 'RUNX1', 'RXRA', 'TFAP2A', 'NFE2L2', 'BCL6', 'KLF3', 'STAT3', 'SP3', 'PBX1', 'ZBTB7B', 'ZNF219', 'SOX13', 'NR3C1', 'NFATC4', 'ELF3', 'RARG', 'SREBF1']	684.9048	21
['SMAD3', 'KLF5', 'SOX2', 'TP63', 'RUNX1', 'RXRA', 'TFAP2A', 'FOSL2', 'BCL6', 'JUNB', 'EGR1', 'IRF6', 'TGIF1', 'MYC', 'EHF', 'CEBPA', 'ZNF219', 'STAT6', 'TP73']	684.8947	19
['SMAD3', 'KLF5', 'SOX2', 'TP63', 'RUNX1', 'HOXC8', 'TFAP2A', 'NFE2L2', 'BCL6', 'SOX13', 'NFATC4', 'ZBTB7A', 'ZNF219', 'KLF3']	684.8571	14
['SMAD3', 'KLF5', 'SOX2', 'TP63', 'RUNX1', 'RXRA', 'TFAP2A', 'FOSL2', 'BCL6', 'ZNF217', 'IRF6', 'TGIF1', 'DLX1', 'KLF12', 'RARB', 'EGR1', 'SOX13', 'FOXQ1', 'EHF']	684.5789	19
['SMAD3', 'KLF5', 'SOX2', 'TP63', 'RUNX1', 'HOXC8', 'TFAP2A', 'NFE2L2', 'BCL6', 'SOX13', 'NFATC4', 'IRF6', 'EHF', 'TGIF1', 'KLF3', 'ELF3', 'ZNF219', 'PBX1']	684.5556	18
['SMAD3', 'KLF5', 'SOX2', 'TP63', 'RUNX1', 'RXRA', 'TFAP2A', 'FOSL2', 'BCL6', 'JUNB', 'EGR1', 'STAT3', 'SP3', 'STAT6', 'ZBTB7B', 'SOX13', 'SOX15', 'ELF3', 'RARB', 'KLF12', 'FOXQ1', 'TGIF1', 'SREBF1']	684.4783	23
['SMAD3', 'KLF5', 'SOX2', 'TP63', 'RUNX1', 'RXRA', 'TFAP2A', 'NFE2L2', 'BCL6', 'KLF3', 'STAT3', 'SP3', 'STAT6', 'TP73', 'ZNF219', 'RARG', 'ELF3', 'SREBF1', 'NR3C1']	684.4211	19
['SMAD3', 'KLF5', 'SOX2', 'TP63', 'RUNX1', 'RXRA', 'NFIB', 'STAT3', 'BCL6', 'KLF3', 'HES1', 'RARG', 'ZBTB7B', 'SOX15', 'ELF3', 'TGIF1', 'PBX1', 'EHF']	684.3889	18
['SMAD3', 'KLF5', 'SOX2', 'TP63', 'RUNX1', 'RXRA', 'TFAP2A', 'NFE2L2', 'BCL6', 'EGR1', 'IRF6', 'TGIF1', 'RARB', 'SREBF1', 'SOX13', 'ZBTB7B', 'STAT6', 'FOXQ1', 'KLF12', 'ELF3', 'NFATC4']	684.381	21
['SMAD3', 'KLF5', 'SOX2', 'TP63', 'RUNX1', 'RXRA', 'TFAP2A', 'FOSL2', 'BCL6', 'ZNF217', 'STAT3', 'SOX15', 'SP3', 'ZBTB7B', 'STAT6', 'SOX13', 'EGR1', 'RARB', 'KLF12', 'NR3C1', 'SREBF1']	684.2381	21
['SMAD3', 'KLF5', 'SOX2', 'TP63', 'RUNX1', 'RXRA', 'TFAP2A', 'NFE2L2', 'BCL6', 'KLF3', 'STAT3', 'HES1', 'ZBTB7B', 'ZNF219', 'SOX15', 'ELF3', 'STAT6', 'NR3C1', 'EHF', 'RARG']	684	20
['SMAD3', 'KLF5', 'SOX2', 'TP63', 'RUNX1', 'RXRA', 'TFAP2A', 'NFE2L2', 'BCL6', 'KLF3', 'STAT3', 'HES1', 'ZBTB7B', 'ZNF219', 'SOX15', 'ELF3', 'STAT6', 'NR3C1', 'SREBF1', 'JUNB']	684	20
['SMAD3', 'KLF5', 'SOX2', 'TP63', 'RUNX1', 'RXRA', 'TFAP2A', 'FOSL2', 'BCL6', 'ZNF217', 'IRF6', 'TGIF1', 'DLX1', 'KLF12', 'RARB', 'EGR1', 'CEBPA', 'EHF', 'PBX1']	683.9474	19
['SMAD3', 'KLF5', 'SOX2', 'TP63', 'RUNX1', 'HOXC8', 'TFAP2A', 'NFE2L2', 'BCL6', 'SOX13', 'SOX15', 'EHF', 'TGIF1', 'KLF3', 'HOXC4', 'FOXQ1']	683.8125	16
['SMAD3', 'KLF5', 'SOX2', 'TP63', 'RUNX1', 'RXRA', 'TFAP2A', 'NFE2L2', 'BCL6', 'KLF3', 'STAT3', 'SP3', 'PBX1', 'ZBTB7B', 'KLF12', 'SOX13', 'NR3C1', 'NFATC4', 'ELF3', 'RARG', 'SREBF1']	683.8095	21
['SMAD3', 'KLF5', 'SOX2', 'TP63', 'RUNX1', 'RXRA', 'TFAP2A', 'FOSL2', 'BCL6', 'ZNF217', 'STAT3', 'SOX15', 'SP3', 'ZBTB7B', 'PBX1', 'NR3C1', 'CEBPA', 'EHF', 'EGR1', 'RARB', 'ZNF219']	683.8095	21
['SMAD3', 'KLF5', 'SOX2', 'TP63', 'RUNX1', 'RXRA', 'TFAP2A', 'FOSL2', 'BCL6', 'ZNF217', 'STAT3', 'SOX15', 'SP3', 'ZBTB7B', 'STAT6', 'SOX13', 'EGR1', 'MYC', 'ZNF219', 'SREBF1', 'NR3C1']	683.7143	21
['SMAD3', 'KLF5', 'SOX2', 'TP63', 'RUNX1', 'RXRA', 'TFAP2A', 'FOSL2', 'BCL6', 'JUNB', 'KLF3', 'STAT3', 'SP3', 'STAT6', 'TP73', 'ZNF219', 'NR3C1', 'SREBF1', 'ELF3']	683.3158	19
['SMAD3', 'KLF5', 'SOX2', 'TP63', 'RUNX1', 'RXRA', 'TFAP2A', 'NFE2L2', 'BCL6', 'KLF3', 'STAT3', 'SP3', 'STAT6', 'TP73', 'KLF12', 'RARG', 'ELF3', 'SREBF1', 'NR3C1']	683.2105	19
['SMAD3', 'KLF5', 'SOX2', 'TP63', 'RUNX1', 'RXRA', 'TFAP2A', 'NFE2L2', 'BCL6', 'EGR1', 'STAT3', 'SP3', 'STAT6', 'ZBTB7B', 'CEBPA', 'NR3C1', 'ZNF219', 'ZBTB7A', 'MYC', 'JUNB']	683.2	20
['SMAD3', 'KLF5', 'SOX2', 'TP63', 'RUNX1', 'RXRA', 'TFAP2A', 'NFE2L2', 'BCL6', 'KLF3', 'HOXC4', 'EHF', 'TGIF1', 'SOX13', 'FOXQ1', 'NFATC4', 'DLX1', 'IRF6']	683.1667	18
['SMAD3', 'KLF5', 'SOX2', 'TP63', 'RUNX1', 'RXRA', 'TFAP2A', 'FOSL2', 'BCL6', 'JUNB', 'KLF3', 'STAT3', 'SP3', 'DLX1', 'KLF12', 'TGIF1', 'SOX15', 'SOX13', 'ELF3', 'FOXQ1', 'SREBF1']	682.9524	21
['SMAD3', 'KLF5', 'SOX2', 'TP63', 'RUNX1', 'RXRA', 'TFAP2A', 'FOSL2', 'BCL6', 'JUNB', 'KLF3', 'STAT3', 'HES1', 'ZBTB7B', 'ZNF219', 'SOX15', 'ELF3', 'STAT6', 'EHF', 'NR3C1']	682.95	20
['SMAD3', 'KLF5', 'SOX2', 'TP63', 'RUNX1', 'RXRA', 'TFAP2A', 'FOSL2', 'BCL6', 'JUNB', 'KLF3', 'IRF6', 'TGIF1', 'SREBF1', 'ELF3', 'TP73', 'DLX1', 'KLF12']	682.9444	18
['SMAD3', 'KLF5', 'SOX2', 'TP63', 'RUNX1', 'RXRA', 'NFIB', 'IRF6', 'TGIF1', 'PBX1', 'KLF12', 'NFATC4', 'BCL6', 'KLF3', 'ZBTB7B', 'EHF', 'CEBPA']	682.7647	17
['SMAD3', 'KLF5', 'SOX2', 'TP63', 'RUNX1', 'RXRA', 'TFAP2A', 'FOSL2', 'BCL6', 'ZNF217', 'IRF6', 'TGIF1', 'DLX1', 'MYC', 'EGR1', 'SOX13', 'FOXQ1', 'SREBF1']	682.7222	18
['SMAD3', 'KLF5', 'SOX2', 'TP63', 'RUNX1', 'RXRA', 'TFAP2A', 'FOSL2', 'BCL6', 'ZNF217', 'STAT3', 'SOX15', 'SP3', 'ZBTB7B', 'PBX1', 'NR3C1', 'CEBPA', 'EHF', 'EGR1', 'RARB', 'KLF12']	682.7143	21
['SMAD3', 'KLF5', 'SOX2', 'TP63', 'RUNX1', 'RXRA', 'TFAP2A', 'NFE2L2', 'BCL6', 'KLF3', 'IRF6', 'TGIF1', 'SREBF1', 'SOX13', 'DLX1', 'KLF12', 'FOXQ1', 'ELF3', 'NFATC4']	682.6842	19
['SMAD3', 'KLF5', 'SOX2', 'TP63', 'RUNX1', 'HOXC8', 'TFAP2A', 'NFE2L2', 'BCL6', 'SOX13', 'NFATC4', 'IRF6', 'EHF', 'TGIF1', 'EGR1', 'HOXC4', 'PBX1']	682.6471	17
['SMAD3', 'KLF5', 'SOX2', 'TP63', 'RUNX1', 'RXRA', 'TFAP2A', 'FOSL2', 'BCL6', 'ZNF217', 'STAT3', 'SOX15', 'SP3', 'ZBTB7B', 'STAT6', 'SOX13', 'EGR1', 'RARB', 'KLF12', 'FOXQ1', 'TGIF1', 'SREBF1']	682.6364	22
['SMAD3', 'KLF5', 'SOX2', 'TP63', 'RUNX1', 'RXRA', 'NFIB', 'STAT3', 'BCL6', 'EGR1', 'SP3', 'NFATC4', 'DLX1', 'CEBPA', 'EHF', 'TGIF1', 'PBX1', 'MYC']	682.6111	18
['SMAD3', 'KLF5', 'SOX2', 'TP63', 'RUNX1', 'RXRA', 'NFIB', 'STAT3', 'BCL6', 'KLF3', 'SP3', 'KLF12', 'TGIF1', 'PBX1', 'NFATC4', 'ZBTB7B', 'RARG', 'ELF3', 'SOX13', 'EHF']	682.6	20
['SMAD3', 'KLF5', 'SOX2', 'TP63', 'RUNX1', 'RXRA', 'NFE2L1', 'NFE2L2', 'STAT3', 'FOXQ1', 'SOX13', 'ELF3', 'TGIF1', 'SREBF1', 'KLF12', 'RARB']	682.4375	16
['SMAD3', 'KLF5', 'SOX2', 'TP63', 'RUNX1', 'RXRA', 'TFAP2A', 'NFE2L2', 'BCL6', 'KLF3', 'STAT3', 'SP3', 'STAT6', 'ZBTB7B', 'SOX13', 'SREBF1', 'ZNF219', 'NR3C1', 'RARG', 'NFATC4', 'ELF3']	682.3333	21
['SMAD3', 'KLF5', 'SOX2', 'TP63', 'RUNX1', 'RXRA', 'TFAP2A', 'FOSL2', 'BCL6', 'ZNF217', 'STAT3', 'SOX15', 'SP3', 'ZBTB7B', 'PBX1', 'NR3C1', 'CEBPA', 'EHF', 'EGR1', 'MYC', 'ZNF219']	682.1905	21
['SMAD3', 'KLF5', 'SOX2', 'TP63', 'RUNX1', 'RXRA', 'TFAP2A', 'FOSL2', 'BCL6', 'JUNB', 'KLF3', 'STAT3', 'SP3', 'STAT6', 'TP73', 'ZNF219', 'NR3C1', 'EHF', 'CEBPA']	682.1579	19
['SMAD3', 'KLF5', 'SOX2', 'TP63', 'RUNX1', 'RXRA', 'TFAP2A', 'FOSL2', 'BCL6', 'JUNB', 'KLF3', 'STAT3', 'SP3', 'STAT6', 'TP73', 'KLF12', 'NR3C1', 'SREBF1', 'ELF3']	682.1053	19
['SMAD3', 'KLF5', 'SOX2', 'TP63', 'RUNX1', 'RXRA', 'NFE2L1', 'NFE2L2', 'IRF6', 'SOX13', 'ELF3', 'TGIF1', 'RARB', 'ZNF219', 'PBX1', 'SREBF1']	681.875	16
['SMAD3', 'KLF5', 'SOX2', 'TP63', 'RUNX1', 'RXRA', 'NFIB', 'STAT3', 'BCL6', 'KLF3', 'SP3', 'KLF12', 'TGIF1', 'PBX1', 'SOX15', 'ZBTB7B', 'RARG', 'ELF3', 'SOX13', 'SREBF1']	681.75	20
['SMAD3', 'KLF5', 'SOX2', 'TP63', 'RUNX1', 'RXRA', 'TFAP2A', 'FOSL2', 'BCL6', 'JUNB', 'KLF3', 'IRF6', 'TGIF1', 'EHF', 'KLF12', 'CEBPA', 'DLX1', 'TP73']	681.7222	18
['SMAD3', 'KLF5', 'SOX2', 'TP63', 'RUNX1', 'RXRA', 'NFIB', 'STAT3', 'BCL6', 'EGR1', 'SP3', 'NFATC4', 'ZBTB7B', 'RARG', 'SOX13', 'SREBF1', 'ELF3', 'TGIF1', 'PBX1', 'KLF12']	681.6	20
['SMAD3', 'KLF5', 'SOX2', 'TP63', 'RUNX1', 'RXRA', 'TFAP2A', 'FOSL2', 'BCL6', 'JUNB', 'EGR1', 'IRF6', 'TGIF1', 'RARB', 'SREBF1', 'ELF3', 'SOX13', 'KLF12', 'FOXQ1', 'STAT6', 'ZBTB7B']	681.2857	21
['SMAD3', 'KLF5', 'SOX2', 'TP63', 'RUNX1', 'RXRA', 'TFAP2A', 'NFE2L2', 'BCL6', 'KLF3', 'STAT3', 'SP3', 'STAT6', 'ZBTB7B', 'SOX13', 'SREBF1', 'KLF12', 'NFATC4', 'ELF3', 'RARG', 'NR3C1']	681.2381	21
['SMAD3', 'KLF5', 'SOX2', 'TP63', 'RUNX1', 'RXRA', 'TFAP2A', 'FOSL2', 'BCL6', 'ZNF217', 'STAT3', 'SOX15', 'SP3', 'ZBTB7B', 'STAT6', 'CEBPA', 'EHF', 'NR3C1', 'EGR1', 'RARB', 'ZNF219']	681.2381	21
['SMAD3', 'KLF5', 'SOX2', 'TP63', 'RUNX1', 'RXRA', 'TFAP2A', 'NFE2L2', 'MAFG', 'NR3C1', 'ZNF217', 'STAT6', 'ZBTB7B', 'EHF', 'SOX15', 'MYC']	681.0625	16
['SMAD3', 'KLF5', 'SOX2', 'TP63', 'RUNX1', 'RXRA', 'TFAP2A', 'FOSL2', 'BCL6', 'JUNB', 'KLF3', 'STAT3', 'SP3', 'STAT6', 'TP73', 'KLF12', 'NR3C1', 'EHF', 'CEBPA']	680.9474	19
['SMAD3', 'KLF5', 'SOX2', 'TP63', 'RUNX1', 'RXRA', 'TFAP2A', 'FOSL2', 'BCL6', 'ZNF217', 'STAT3', 'SOX15', 'SP3', 'DLX1', 'TGIF1', 'KLF12', 'KLF3', 'SOX13', 'FOXQ1', 'SREBF1']	680.85	20
['SMAD3', 'KLF5', 'SOX2', 'TP63', 'RUNX1', 'RXRA', 'NFE2L1', 'NFE2L2', 'IRF6', 'SOX13', 'ELF3', 'TGIF1', 'RARB', 'KLF12', 'PBX1', 'SREBF1']	680.4375	16
['SMAD3', 'KLF5', 'SOX2', 'TP63', 'RUNX1', 'RXRA', 'NFIB', 'IRF6', 'TGIF1', 'PBX1', 'KLF12', 'NFATC4', 'BCL6', 'KLF3', 'ZBTB7B', 'SREBF1', 'ELF3', 'SOX13']	680.1667	18
['SMAD3', 'KLF5', 'SOX2', 'TP63', 'RUNX1', 'RXRA', 'NFIB', 'STAT3', 'BCL6', 'EGR1', 'SP3', 'NFATC4', 'DLX1', 'SOX13', 'SREBF1', 'ELF3', 'TGIF1', 'PBX1', 'MYC']	680.1579	19
['SMAD3', 'KLF5', 'SOX2', 'TP63', 'RUNX1', 'RXRA', 'TFAP2A', 'FOSL2', 'BCL6', 'ZNF217', 'STAT3', 'SOX15', 'SP3', 'ZBTB7B', 'STAT6', 'CEBPA', 'EHF', 'NR3C1', 'EGR1', 'RARB', 'KLF12']	680.1429	21
['SMAD3', 'KLF5', 'SOX2', 'TP63', 'RUNX1', 'RXRA', 'TFAP2A', 'NFE2L2', 'BCL6', 'KLF3', 'STAT3', 'SP3', 'STAT6', 'ZBTB7B', 'CEBPA', 'NR3C1', 'ZNF219', 'ZBTB7A', 'NFATC4']	679.7895	19
['SMAD3', 'KLF5', 'SOX2', 'TP63', 'RUNX1', 'RXRA', 'NFE2L1', 'NFE2L2', 'IRF6', 'SOX13', 'ELF3', 'TGIF1', 'MYC', 'SREBF1', 'ZNF219', 'PBX1']	679.75	16
['SMAD3', 'KLF5', 'SOX2', 'TP63', 'RUNX1', 'RXRA', 'TFAP2A', 'FOSL2', 'BCL6', 'ZNF217', 'STAT3', 'SOX15', 'SP3', 'ZBTB7B', 'STAT6', 'CEBPA', 'EHF', 'NR3C1', 'EGR1', 'MYC', 'ZNF219']	679.619	21
['SMAD3', 'KLF5', 'SOX2', 'TP63', 'RUNX1', 'RXRA', 'TFAP2A', 'FOSL2', 'BCL6', 'JUNB', 'KLF3', 'STAT3', 'SP3', 'STAT6', 'ZBTB7B', 'SOX13', 'ZBTB7A', 'NR3C1', 'SREBF1', 'ZNF219']	679.45	20
['SMAD3', 'KLF5', 'SOX2', 'TP63', 'RUNX1', 'RXRA', 'TFAP2A', 'NFE2L2', 'BCL6', 'EGR1', 'STAT3', 'SP3', 'PBX1', 'ZBTB7B', 'NR3C1', 'RARB', 'ZNF219', 'SOX13', 'NFATC4', 'ELF3', 'RARG', 'SREBF1']	679.4091	22
['SMAD3', 'KLF5', 'SOX2', 'TP63', 'RUNX1', 'RXRA', 'TFAP2A', 'FOSL2', 'BCL6', 'JUNB', 'KLF3', 'IRF6', 'TGIF1', 'SREBF1', 'ELF3', 'SOX13', 'KLF12', 'FOXQ1', 'DLX1']	679.2632	19
['SMAD3', 'KLF5', 'SOX2', 'TP63', 'RUNX1', 'RXRA', 'TFAP2A', 'NFE2L2', 'BCL6', 'EGR1', 'STAT3', 'HES1', 'ZBTB7B', 'ZNF219', 'SOX15', 'ELF3', 'MYC', 'PBX1', 'NR3C1', 'EHF', 'RARG']	679.2381	21
['SMAD3', 'KLF5', 'SOX2', 'TP63', 'RUNX1', 'RXRA', 'TFAP2A', 'NFE2L2', 'BCL6', 'EGR1', 'STAT3', 'HES1', 'ZBTB7B', 'ZNF219', 'SOX15', 'ELF3', 'MYC', 'PBX1', 'NR3C1', 'SREBF1', 'JUNB']	679.2381	21
['SMAD3', 'KLF5', 'SOX2', 'TP63', 'RUNX1', 'RXRA', 'TFAP2A', 'FOSL2', 'BCL6', 'ZNF217', 'IRF6', 'TGIF1', 'ZBTB7B', 'STAT6', 'SOX13', 'FOXQ1', 'KLF12', 'SREBF1', 'RARB', 'EGR1']	679.1	20
['SMAD3', 'KLF5', 'SOX2', 'TP63', 'RUNX1', 'HOXC8', 'TFAP2A', 'NFE2L2', 'BCL6', 'SOX13', 'NFATC4', 'IRF6', 'EHF', 'TGIF1', 'KLF3', 'ELF3', 'FOXQ1']	678.8824	17
['SMAD3', 'KLF5', 'SOX2', 'TP63', 'RUNX1', 'RXRA', 'TFAP2A', 'NFE2L2', 'BCL6', 'EGR1', 'STAT3', 'SP3', 'STAT6', 'TP73', 'RARB', 'ZNF219', 'RARG', 'ELF3', 'SREBF1', 'NR3C1']	678.4	20
['SMAD3', 'KLF5', 'SOX2', 'TP63', 'RUNX1', 'RXRA', 'TFAP2A', 'NFE2L2', 'BCL6', 'EGR1', 'STAT3', 'SP3', 'PBX1', 'ZBTB7B', 'NR3C1', 'RARB', 'KLF12', 'SOX13', 'NFATC4', 'ELF3', 'RARG', 'SREBF1']	678.3636	22
['SMAD3', 'KLF5', 'SOX2', 'TP63', 'RUNX1', 'RXRA', 'TFAP2A', 'FOSL2', 'BCL6', 'JUNB', 'EGR1', 'STAT3', 'HES1', 'ZBTB7B', 'ZNF219', 'SOX15', 'MYC', 'ELF3', 'PBX1', 'EHF', 'NR3C1']	678.2381	21
['SMAD3', 'KLF5', 'SOX2', 'TP63', 'RUNX1', 'RXRA', 'NFIB', 'IRF6', 'TGIF1', 'PBX1', 'MYC', 'EGR1', 'NFATC4', 'BCL6', 'DLX1', 'EHF', 'SOX13', 'ELF3']	678.1111	18
['SMAD3', 'KLF5', 'SOX2', 'TP63', 'RUNX1', 'RXRA', 'TFAP2A', 'NFE2L2', 'BCL6', 'EGR1', 'STAT3', 'SP3', 'PBX1', 'ZBTB7B', 'NR3C1', 'MYC', 'ZNF219', 'SOX13', 'NFATC4', 'ELF3', 'RARG', 'SREBF1']	677.8636	22
['SMAD3', 'KLF5', 'SOX2', 'TP63', 'RUNX1', 'RXRA', 'NFIB', 'STAT3', 'BCL6', 'EGR1', 'SP3', 'NFATC4', 'ZBTB7B', 'CEBPA', 'ZBTB7A', 'MYC']	677.5625	16
['SMAD3', 'KLF5', 'SOX2', 'TP63', 'RUNX1', 'RXRA', 'TFAP2A', 'FOSL2', 'BCL6', 'JUNB', 'EGR1', 'STAT3', 'SP3', 'DLX1', 'TGIF1', 'KLF12', 'RARB', 'SOX15', 'SOX13', 'ELF3', 'FOXQ1', 'SREBF1']	677.5455	22
['SMAD3', 'KLF5', 'SOX2', 'TP63', 'RUNX1', 'RXRA', 'TFAP2A', 'FOSL2', 'BCL6', 'JUNB', 'EGR1', 'STAT3', 'SP3', 'STAT6', 'TP73', 'RARB', 'ZNF219', 'NR3C1', 'SREBF1', 'ELF3']	677.35	20
['SMAD3', 'KLF5', 'SOX2', 'TP63', 'RUNX1', 'RXRA', 'TFAP2A', 'NFE2L2', 'BCL6', 'EGR1', 'STAT3', 'SP3', 'STAT6', 'TP73', 'RARB', 'KLF12', 'RARG', 'ELF3', 'SREBF1', 'NR3C1']	677.25	20
['SMAD3', 'KLF5', 'SOX2', 'TP63', 'RUNX1', 'RXRA', 'TFAP2A', 'NFE2L2', 'BCL6', 'EGR1', 'STAT3', 'SP3', 'STAT6', 'ZBTB7B', 'SOX13', 'SREBF1', 'RARB', 'ZNF219', 'NR3C1', 'NFATC4', 'ELF3', 'RARG']	676.9545	22
['SMAD3', 'KLF5', 'SOX2', 'TP63', 'RUNX1', 'RXRA', 'NFIB', 'IRF6', 'TGIF1', 'PBX1', 'MYC', 'NFE2L1', 'ELF3', 'SOX13', 'EHF']	676.9333	15
['SMAD3', 'KLF5', 'SOX2', 'TP63', 'RUNX1', 'RXRA', 'TFAP2A', 'NFE2L2', 'BCL6', 'EGR1', 'IRF6', 'TGIF1', 'RARB', 'SREBF1', 'SOX13', 'DLX1', 'KLF12', 'FOXQ1', 'ELF3', 'NFATC4']	676.75	20
['SMAD3', 'KLF5', 'SOX2', 'TP63', 'RUNX1', 'RXRA', 'TFAP2A', 'FOSL2', 'BCL6', 'ZNF217', 'IRF6', 'TGIF1', 'DLX1', 'KLF12', 'KLF3', 'SOX13', 'FOXQ1', 'SREBF1']	676.7222	18
['SMAD3', 'KLF5', 'SOX2', 'TP63', 'RUNX1', 'RXRA', 'TFAP2A', 'NFE2L2', 'BCL6', 'EGR1', 'STAT3', 'SP3', 'STAT6', 'TP73', 'MYC', 'ZNF219', 'RARG', 'ELF3', 'SREBF1', 'NR3C1']	676.7	20
['SMAD3', 'KLF5', 'SOX2', 'TP63', 'RUNX1', 'RXRA', 'TFAP2A', 'FOSL2', 'BCL6', 'JUNB', 'EGR1', 'IRF6', 'TGIF1', 'RARB', 'SREBF1', 'ELF3', 'TP73', 'DLX1', 'KLF12']	676.6842	19
['SMAD3', 'KLF5', 'SOX2', 'TP63', 'RUNX1', 'RXRA', 'TFAP2A', 'NFE2L2', 'BCL6', 'EGR1', 'STAT3', 'HES1', 'ZBTB7B', 'ZNF219', 'SOX15', 'ELF3', 'MYC', 'STAT6', 'NR3C1', 'EHF', 'RARG']	676.6667	21
['SMAD3', 'KLF5', 'SOX2', 'TP63', 'RUNX1', 'RXRA', 'TFAP2A', 'NFE2L2', 'BCL6', 'EGR1', 'STAT3', 'HES1', 'ZBTB7B', 'ZNF219', 'SOX15', 'ELF3', 'MYC', 'STAT6', 'NR3C1', 'SREBF1', 'JUNB']	676.6667	21
['SMAD3', 'KLF5', 'SOX2', 'TP63', 'RUNX1', 'RXRA', 'NFIB', 'STAT3', 'BCL6', 'KLF3', 'SP3', 'KLF12', 'TGIF1', 'PBX1', 'NFATC4', 'DLX1', 'EHF', 'CEBPA']	676.6111	18
['SMAD3', 'KLF5', 'SOX2', 'TP63', 'RUNX1', 'RXRA', 'NFIB', 'STAT3', 'NFE2L1', 'RARG', 'SOX13', 'EHF', 'ELF3', 'TGIF1', 'PBX1', 'KLF12']	676.5	16
['SMAD3', 'KLF5', 'SOX2', 'TP63', 'RUNX1', 'RXRA', 'TFAP2A', 'FOSL2', 'BCL6', 'JUNB', 'KLF3', 'STAT3', 'SP3', 'STAT6', 'ZBTB7B', 'CEBPA', 'NR3C1', 'ZBTB7A', 'ZNF219']	676.3684	19
['SMAD3', 'KLF5', 'SOX2', 'TP63', 'RUNX1', 'RXRA', 'NFIB', 'STAT3', 'BCL6', 'EGR1', 'HES1', 'RARG', 'ZBTB7B', 'SOX15', 'MYC', 'ELF3', 'TGIF1', 'PBX1', 'EHF']	676.2632	19
['SMAD3', 'KLF5', 'SOX2', 'TP63', 'RUNX1', 'RXRA', 'TFAP2A', 'FOSL2', 'BCL6', 'JUNB', 'EGR1', 'STAT3', 'SP3', 'STAT6', 'TP73', 'RARB', 'ZNF219', 'NR3C1', 'EHF', 'CEBPA']	676.25	20
['SMAD3', 'KLF5', 'SOX2', 'TP63', 'RUNX1', 'RXRA', 'TFAP2A', 'FOSL2', 'BCL6', 'JUNB', 'EGR1', 'STAT3', 'SP3', 'STAT6', 'TP73', 'RARB', 'KLF12', 'NR3C1', 'SREBF1', 'ELF3']	676.2	20
['SMAD3', 'KLF5', 'SOX2', 'TP63', 'RUNX1', 'RXRA', 'TFAP2A', 'NFE2L2', 'BCL6', 'EGR1', 'STAT3', 'SP3', 'STAT6', 'ZBTB7B', 'SOX13', 'SREBF1', 'RARB', 'KLF12', 'NFATC4', 'ELF3', 'RARG', 'NR3C1']	675.9091	22
['SMAD3', 'KLF5', 'SOX2', 'TP63', 'RUNX1', 'RXRA', 'NFE2L1', 'NFE2L2', 'IRF6', 'SOX13', 'ELF3', 'TGIF1', 'RARB', 'KLF12', 'FOXQ1', 'EHF']	675.8125	16
['SMAD3', 'KLF5', 'SOX2', 'TP63', 'RUNX1', 'RXRA', 'TFAP2A', 'FOSL2', 'BCL6', 'JUNB', 'EGR1', 'STAT3', 'HES1', 'ZBTB7B', 'ZNF219', 'SOX15', 'MYC', 'ELF3', 'STAT6', 'EHF', 'NR3C1']	675.6667	21
['SMAD3', 'KLF5', 'SOX2', 'TP63', 'RUNX1', 'RXRA', 'TFAP2A', 'FOSL2', 'BCL6', 'JUNB', 'EGR1', 'STAT3', 'SP3', 'STAT6', 'TP73', 'MYC', 'ZNF219', 'NR3C1', 'SREBF1', 'ELF3']	675.65	20
['SMAD3', 'KLF5', 'SOX2', 'TP63', 'RUNX1', 'RXRA', 'TFAP2A', 'FOSL2', 'BCL6', 'JUNB', 'EGR1', 'IRF6', 'TGIF1', 'RARB', 'EHF', 'KLF12', 'CEBPA', 'DLX1', 'TP73']	675.5263	19
['SMAD3', 'KLF5', 'SOX2', 'TP63', 'RUNX1', 'RXRA', 'TFAP2A', 'NFE2L2', 'BCL6', 'EGR1', 'STAT3', 'SP3', 'STAT6', 'ZBTB7B', 'SOX13', 'SREBF1', 'MYC', 'ZNF219', 'NR3C1', 'RARG', 'NFATC4', 'ELF3']	675.4091	22
['SMAD3', 'KLF5', 'SOX2', 'TP63', 'RUNX1', 'RXRA', 'TFAP2A', 'FOSL2', 'BCL6', 'ZNF217', 'STAT3', 'SOX15', 'SP3', 'DLX1', 'TGIF1', 'KLF12', 'RARB', 'EGR1', 'SOX13', 'FOXQ1', 'SREBF1']	675.2857	21
['SMAD3', 'KLF5', 'SOX2', 'TP63', 'RUNX1', 'RXRA', 'TFAP2A', 'FOSL2', 'BCL6', 'JUNB', 'EGR1', 'STAT3', 'SP3', 'STAT6', 'TP73', 'RARB', 'KLF12', 'NR3C1', 'EHF', 'CEBPA']	675.1	20
['SMAD3', 'KLF5', 'SOX2', 'TP63', 'RUNX1', 'RXRA', 'NFIB', 'MAFG', 'EHF', 'MYC', 'NFE2L1']	675.0909	11
['SMAD3', 'KLF5', 'SOX2', 'TP63', 'RUNX1', 'RXRA', 'NFIB', 'STAT3', 'BCL6', 'EGR1', 'SP3', 'NFATC4', 'ZBTB7B', 'RARG', 'SOX13', 'SREBF1', 'ELF3', 'TGIF1', 'PBX1', 'MYC']	674.9	20
['SMAD3', 'KLF5', 'SOX2', 'TP63', 'RUNX1', 'RXRA', 'TFAP2A', 'FOSL2', 'BCL6', 'JUNB', 'EGR1', 'STAT3', 'SP3', 'STAT6', 'TP73', 'MYC', 'ZNF219', 'NR3C1', 'EHF', 'CEBPA']	674.55	20
['SMAD3', 'KLF5', 'SOX2', 'TP63', 'RUNX1', 'RXRA', 'NFIB', 'STAT3', 'BCL6', 'KLF3', 'SP3', 'KLF12', 'TGIF1', 'PBX1', 'NFATC4', 'DLX1', 'SREBF1', 'ELF3', 'SOX13']	674.4737	19
['SMAD3', 'KLF5', 'SOX2', 'TP63', 'RUNX1', 'RXRA', 'TFAP2A', 'NFE2L2', 'BCL6', 'KLF3', 'STAT3', 'HES1', 'ZBTB7B', 'ZNF219', 'SOX15', 'ELF3', 'PBX1', 'NR3C1', 'SREBF1', 'RARG']	673.6	20
['SMAD3', 'KLF5', 'SOX2', 'TP63', 'RUNX1', 'RXRA', 'TFAP2A', 'FOSL2', 'BCL6', 'JUNB', 'EGR1', 'IRF6', 'TGIF1', 'RARB', 'SREBF1', 'ELF3', 'SOX13', 'KLF12', 'FOXQ1', 'DLX1']	673.5	20
['SMAD3', 'KLF5', 'SOX2', 'TP63', 'RUNX1', 'RXRA', 'NFE2L1', 'NFE2L2', 'STAT3', 'RARG', 'TGIF1', 'ELF3', 'PBX1', 'SOX13', 'RARB', 'SREBF1', 'ZNF219']	673.2941	17
['SMAD3', 'KLF5', 'SOX2', 'TP63', 'RUNX1', 'RXRA', 'NFIB', 'IRF6', 'TGIF1', 'PBX1', 'KLF12', 'NFATC4', 'BCL6', 'EGR1', 'DLX1', 'EHF', 'CEBPA']	673.0588	17
['SMAD3', 'KLF5', 'SOX2', 'TP63', 'RUNX1', 'RXRA', 'NFE2L1', 'NFE2L2', 'IRF6', 'SOX13', 'ELF3', 'TGIF1', 'MYC', 'SREBF1', 'FOXQ1']	673	15
['SMAD3', 'KLF5', 'SOX2', 'TP63', 'RUNX1', 'RXRA', 'TFAP2A', 'FOSL2', 'BCL6', 'JUNB', 'KLF3', 'STAT3', 'HES1', 'ZBTB7B', 'ZNF219', 'SOX15', 'ELF3', 'PBX1', 'SREBF1', 'NR3C1']	672.55	20
['SMAD3', 'KLF5', 'SOX2', 'TP63', 'RUNX1', 'RXRA', 'TFAP2A', 'FOSL2', 'BCL6', 'JUNB', 'EGR1', 'STAT3', 'SP3', 'STAT6', 'ZBTB7B', 'SOX13', 'ZBTB7A', 'NR3C1', 'MYC', 'SREBF1', 'ZNF219']	672.3333	21
['SMAD3', 'KLF5', 'SOX2', 'TP63', 'RUNX1', 'RXRA', 'TFAP2A', 'NFE2L2', 'BCL6', 'EGR1', 'STAT3', 'SP3', 'STAT6', 'ZBTB7B', 'CEBPA', 'NR3C1', 'ZNF219', 'ZBTB7A', 'MYC', 'NFATC4']	672.3	20
['SMAD3', 'KLF5', 'SOX2', 'TP63', 'RUNX1', 'RXRA', 'NFIB', 'IRF6', 'TGIF1', 'PBX1', 'KLF12', 'NFATC4', 'BCL6', 'KLF3', 'DLX1', 'EHF', 'SOX13', 'ELF3']	672.1111	18
['SMAD3', 'KLF5', 'SOX2', 'TP63', 'RUNX1', 'RXRA', 'NFE2L1', 'NFE2L2', 'STAT3', 'RARG', 'TGIF1', 'ELF3', 'PBX1', 'SOX13', 'RARB', 'SREBF1', 'KLF12']	671.9412	17
['SMAD3', 'KLF5', 'SOX2', 'TP63', 'RUNX1', 'RXRA', 'NFE2L1', 'NFE2L2', 'STAT3', 'RARG', 'TGIF1', 'ELF3', 'PBX1', 'SOX13', 'MYC', 'ZNF219', 'SREBF1']	671.2941	17
['SMAD3', 'KLF5', 'SOX2', 'TP63', 'RUNX1', 'RXRA', 'NFIB', 'IRF6', 'TGIF1', 'PBX1', 'KLF12', 'NFATC4', 'BCL6', 'EGR1', 'DLX1', 'SREBF1', 'ELF3', 'SOX13']	671	18
['SMAD3', 'KLF5', 'SOX2', 'TP63', 'RUNX1', 'RXRA', 'TFAP2A', 'NFE2L2', 'BCL6', 'KLF3', 'STAT3', 'HES1', 'ZBTB7B', 'ZNF219', 'SOX15', 'ELF3', 'STAT6', 'NR3C1', 'SREBF1', 'RARG']	670.9	20
['SMAD3', 'KLF5', 'SOX2', 'TP63', 'RUNX1', 'RXRA', 'TFAP2A', 'FOSL2', 'BCL6', 'ZNF217', 'IRF6', 'TGIF1', 'DLX1', 'KLF12', 'RARB', 'EGR1', 'SOX13', 'FOXQ1', 'SREBF1']	670.7895	19
['SMAD3', 'KLF5', 'SOX2', 'TP63', 'RUNX1', 'HOXC8', 'TFAP2A', 'NFE2L2', 'BCL6', 'HES1', 'SOX15', 'EHF', 'TGIF1', 'PBX1', 'KLF3', 'HOXC4']	670.75	16
['SMAD3', 'KLF5', 'SOX2', 'TP63', 'RUNX1', 'RXRA', 'TFAP2A', 'FOSL2', 'BCL6', 'JUNB', 'KLF3', 'STAT3', 'HES1', 'ZBTB7B', 'ZNF219', 'SOX15', 'ELF3', 'STAT6', 'SREBF1', 'NR3C1']	669.85	20
['SMAD3', 'KLF5', 'SOX2', 'TP63', 'RUNX1', 'RXRA', 'NFIB', 'STAT3', 'BCL6', 'KLF3', 'HES1', 'RARG', 'ZBTB7B', 'SOX15', 'ELF3', 'TGIF1', 'PBX1', 'SREBF1']	669.8333	18
['SMAD3', 'KLF5', 'SOX2', 'TP63', 'RUNX1', 'RXRA', 'NFIB', 'STAT3', 'BCL6', 'KLF3', 'SP3', 'KLF12', 'TGIF1', 'PBX1', 'NFATC4', 'ZBTB7B', 'RARG', 'ELF3', 'SOX13', 'SREBF1']	669.5	20
['SMAD3', 'KLF5', 'SOX2', 'TP63', 'RUNX1', 'RXRA', 'TFAP2A', 'FOSL2', 'BCL6', 'JUNB', 'EGR1', 'STAT3', 'SP3', 'STAT6', 'ZBTB7B', 'CEBPA', 'NR3C1', 'ZNF219', 'ZBTB7A', 'MYC']	669.05	20
['SMAD3', 'KLF5', 'SOX2', 'TP63', 'RUNX1', 'HOXC8', 'TFAP2A', 'NFE2L2', 'BCL6', 'SOX13', 'NFATC4', 'IRF6', 'EHF', 'TGIF1', 'KLF3', 'HOXC4', 'PBX1']	668.4118	17
['SMAD3', 'KLF5', 'SOX2', 'TP63', 'RUNX1', 'RXRA', 'NFIB', 'IRF6', 'TGIF1', 'PBX1', 'KLF12', 'NFE2L1', 'ELF3', 'SOX13', 'SREBF1']	668.4	15
['SMAD3', 'KLF5', 'SOX2', 'TP63', 'RUNX1', 'RXRA', 'NFIB', 'STAT3', 'NFE2L1', 'RARG', 'SOX13', 'EHF', 'ELF3', 'TGIF1', 'PBX1', 'MYC']	668.125	16
['SMAD3', 'KLF5', 'SOX2', 'TP63', 'RUNX1', 'RXRA', 'TFAP2A', 'NFE2L2', 'MAFG', 'NR3C1', 'ZNF217', 'STAT6', 'ZBTB7B', 'EHF', 'SOX15', 'KLF12', 'RARB']	667.8235	17
['SMAD3', 'KLF5', 'SOX2', 'TP63', 'RUNX1', 'RXRA', 'NFE2L1', 'NFE2L2', 'MAFG', 'EHF', 'NR3C1', 'KLF12', 'RARB']	667.6923	13
['SMAD3', 'KLF5', 'SOX2', 'TP63', 'RUNX1', 'RXRA', 'TFAP2A', 'NFE2L2', 'BCL6', 'EGR1', 'STAT3', 'HES1', 'ZBTB7B', 'ZNF219', 'SOX15', 'ELF3', 'MYC', 'PBX1', 'NR3C1', 'SREBF1', 'RARG']	666.7619	21
['SMAD3', 'KLF5', 'SOX2', 'TP63', 'RUNX1', 'RXRA', 'TFAP2A', 'FOSL2', 'BCL6', 'JUNB', 'EGR1', 'STAT3', 'HES1', 'ZBTB7B', 'ZNF219', 'SOX15', 'MYC', 'ELF3', 'PBX1', 'SREBF1', 'NR3C1']	665.7619	21
['SMAD3', 'KLF5', 'SOX2', 'TP63', 'RUNX1', 'RXRA', 'NFIB', 'IRF6', 'TGIF1', 'PBX1', 'MYC', 'EGR1', 'NFATC4', 'BCL6', 'DLX1', 'EHF', 'CEBPA']	665.1765	17
['SMAD3', 'KLF5', 'SOX2', 'TP63', 'RUNX1', 'RXRA', 'NFIB', 'STAT3', 'BCL6', 'KLF3', 'SP3', 'ZBTB7A', 'NFATC4', 'DLX1', 'SOX13', 'SREBF1']	665.125	16
['SMAD3', 'KLF5', 'SOX2', 'TP63', 'RUNX1', 'RXRA', 'TFAP2A', 'NFE2L2', 'BCL6', 'EGR1', 'STAT3', 'HES1', 'ZBTB7B', 'ZNF219', 'SOX15', 'ELF3', 'MYC', 'STAT6', 'NR3C1', 'SREBF1', 'RARG']	664.1905	21
['SMAD3', 'KLF5', 'SOX2', 'TP63', 'RUNX1', 'RXRA', 'NFIB', 'IRF6', 'TGIF1', 'PBX1', 'MYC', 'EGR1', 'NFATC4', 'BCL6', 'DLX1', 'SREBF1', 'ELF3', 'SOX13']	663.5556	18
['SMAD3', 'KLF5', 'SOX2', 'TP63', 'RUNX1', 'RXRA', 'TFAP2A', 'FOSL2', 'BCL6', 'JUNB', 'EGR1', 'STAT3', 'HES1', 'ZBTB7B', 'ZNF219', 'SOX15', 'MYC', 'ELF3', 'STAT6', 'SREBF1', 'NR3C1']	663.1905	21
['SMAD3', 'KLF5', 'SOX2', 'TP63', 'RUNX1', 'HOXC8', 'TFAP2A', 'NFE2L2', 'BCL6', 'SOX13', 'NFATC4', 'IRF6', 'EHF', 'TGIF1', 'EGR1', 'HOXC4', 'FOXQ1']	662.8824	17
['SMAD3', 'KLF5', 'SOX2', 'TP63', 'RUNX1', 'RXRA', 'NFIB', 'STAT3', 'BCL6', 'EGR1', 'HES1', 'RARG', 'ZBTB7B', 'SOX15', 'MYC', 'ELF3', 'TGIF1', 'PBX1', 'SREBF1']	662.4737	19
['SMAD3', 'KLF5', 'SOX2', 'TP63', 'RUNX1', 'RXRA', 'NFIB', 'STAT3', 'BCL6', 'KLF3', 'SP3', 'ZBTB7A', 'NFATC4', 'DLX1', 'CEBPA']	660.2667	15
['SMAD3', 'KLF5', 'SOX2', 'TP63', 'RUNX1', 'RXRA', 'NFIB', 'STAT3', 'NFE2L1', 'RARG', 'SOX13', 'SREBF1', 'ELF3', 'TGIF1', 'PBX1', 'KLF12']	660.125	16
['SMAD3', 'KLF5', 'SOX2', 'TP63', 'RUNX1', 'RXRA', 'NFIB', 'STAT3', 'BCL6', 'KLF3', 'SP3', 'ZBTB7A', 'NFATC4', 'ZBTB7B', 'SOX13', 'SREBF1', 'RARG']	659.8235	17
['SMAD3', 'KLF5', 'SOX2', 'TP63', 'RUNX1', 'RXRA', 'NFIB', 'IRF6', 'TGIF1', 'PBX1', 'MYC', 'NFE2L1', 'ELF3', 'SOX13', 'SREBF1']	659.4667	15
['SMAD3', 'KLF5', 'SOX2', 'TP63', 'RUNX1', 'RXRA', 'NFE2L1', 'NFE2L2', 'IRF6', 'SOX13', 'ELF3', 'TGIF1', 'RARB', 'KLF12', 'FOXQ1', 'SREBF1']	659.4375	16
['SMAD3', 'KLF5', 'SOX2', 'TP63', 'RUNX1', 'RXRA', 'NFE2L1', 'NFE2L2', 'STAT3', 'RARG', 'NR3C1', 'SOX13', 'ZNF219', 'EHF', 'ELF3', 'PBX1', 'RARB']	659.2353	17
['SMAD3', 'KLF5', 'SOX2', 'TP63', 'RUNX1', 'RXRA', 'NFIB', 'IRF6', 'TGIF1', 'PBX1', 'KLF12', 'NFATC4', 'BCL6', 'KLF3', 'DLX1', 'EHF', 'CEBPA']	658.8235	17
['SMAD3', 'KLF5', 'SOX2', 'TP63', 'RUNX1', 'RXRA', 'TFAP2A', 'NFE2L2', 'BCL6', 'KLF3', 'STAT3', 'SP3', 'STAT6', 'ZBTB7B', 'SOX13', 'SREBF1', 'ZNF219', 'NR3C1', 'RARG', 'NFATC4', 'ZBTB7A']	658.1905	21
['SMAD3', 'KLF5', 'SOX2', 'TP63', 'RUNX1', 'RXRA', 'NFE2L1', 'NFE2L2', 'STAT3', 'RARG', 'NR3C1', 'SOX13', 'KLF12', 'ELF3', 'RARB', 'PBX1', 'EHF']	657.8824	17
['SMAD3', 'KLF5', 'SOX2', 'TP63', 'RUNX1', 'RXRA', 'NFIB', 'IRF6', 'TGIF1', 'PBX1', 'KLF12', 'NFATC4', 'BCL6', 'KLF3', 'DLX1', 'SREBF1', 'ELF3', 'SOX13']	657.5556	18
['SMAD3', 'KLF5', 'SOX2', 'TP63', 'RUNX1', 'RXRA', 'NFE2L1', 'NFE2L2', 'STAT3', 'RARG', 'NR3C1', 'SOX13', 'ZNF219', 'EHF', 'ELF3', 'PBX1', 'MYC']	657.2353	17
['SMAD3', 'KLF5', 'SOX2', 'TP63', 'RUNX1', 'RXRA', 'NFIB', 'STAT3', 'BCL6', 'EGR1', 'SP3', 'NFATC4', 'DLX1', 'SOX13', 'SREBF1', 'ZBTB7A', 'MYC']	657.1765	17
['SMAD3', 'KLF5', 'SOX2', 'TP63', 'RUNX1', 'RXRA', 'NFE2L1', 'NFE2L2', 'STAT3', 'RARG', 'TGIF1', 'ELF3', 'PBX1', 'HES1', 'MYC', 'ZNF219', 'EHF']	654.6471	17
['SMAD3', 'KLF5', 'SOX2', 'TP63', 'RUNX1', 'RXRA', 'NFIB', 'STAT3', 'BCL6', 'EGR1', 'SP3', 'NFATC4', 'ZBTB7B', 'RARG', 'SOX13', 'SREBF1', 'ZBTB7A', 'MYC']	652.6111	18
['SMAD3', 'KLF5', 'SOX2', 'TP63', 'RUNX1', 'RXRA', 'TFAP2A', 'NFE2L2', 'BCL6', 'EGR1', 'STAT3', 'SP3', 'STAT6', 'ZBTB7B', 'SOX13', 'SREBF1', 'MYC', 'ZNF219', 'NR3C1', 'RARG', 'NFATC4', 'ZBTB7A']	652.3636	22
['SMAD3', 'KLF5', 'SOX2', 'TP63', 'RUNX1', 'RXRA', 'NFIB', 'STAT3', 'BCL6', 'EGR1', 'SP3', 'NFATC4', 'DLX1', 'CEBPA', 'ZBTB7A', 'MYC']	652.125	16
['SMAD3', 'KLF5', 'SOX2', 'TP63', 'RUNX1', 'RXRA', 'NFIB', 'STAT3', 'NFE2L1', 'RARG', 'SOX13', 'SREBF1', 'ELF3', 'TGIF1', 'PBX1', 'MYC']	651.75	16
['SMAD3', 'KLF5', 'SOX2', 'TP63', 'RUNX1', 'HOXC8', 'TFAP2A', 'NFE2L2', 'BCL6', 'SOX13', 'NFATC4', 'IRF6', 'EHF', 'TGIF1', 'KLF3', 'HOXC4', 'FOXQ1']	648.6471	17
['SMAD3', 'KLF5', 'SOX2', 'TP63', 'RUNX1', 'RXRA', 'NFE2L1', 'NFE2L2', 'STAT3', 'RARG', 'NR3C1', 'SOX13', 'ZNF219', 'SREBF1', 'ELF3', 'PBX1', 'RARB']	643.8235	17
['SMAD3', 'KLF5', 'SOX2', 'TP63', 'RUNX1', 'RXRA', 'NFE2L1', 'NFE2L2', 'STAT3', 'RARG', 'NR3C1', 'SOX13', 'KLF12', 'ELF3', 'RARB', 'PBX1', 'SREBF1']	642.4706	17
['SMAD3', 'KLF5', 'SOX2', 'TP63', 'RUNX1', 'RXRA', 'NFE2L1', 'NFE2L2', 'STAT3', 'RARG', 'NR3C1', 'SOX13', 'ZNF219', 'SREBF1', 'ELF3', 'PBX1', 'MYC']	641.8235	17
['SMAD3', 'KLF5', 'SOX2', 'TP63', 'RUNX1', 'RXRA', 'NFE2L1', 'NFE2L2', 'STAT3', 'RARG', 'TGIF1', 'ELF3', 'PBX1', 'HES1', 'MYC', 'ZNF219', 'SREBF1']	639.2353	17
['SMAD3', 'KLF5', 'SOX2', 'TP63', 'RUNX1', 'RXRA', 'NFIB', 'STAT3', 'NFE2L1', 'RARG', 'HES1', 'ELF3', 'MYC', 'TGIF1', 'PBX1', 'EHF']	634.0625	16
['SMAD3', 'KLF5', 'MNT', 'RXRA', 'STAT3', 'EGR1', 'BCL6', 'ZBTB7B', 'CEBPA', 'PBX1', 'SOX15', 'FOSL2', 'JUNB']	631	13
['SMAD3', 'KLF5', 'MNT', 'RXRA', 'STAT3', 'EGR1', 'BCL6', 'ZBTB7B', 'SREBF1', 'PBX1', 'SOX15', 'ZNF217', 'FOSL2']	627.0769	13
['SMAD3', 'KLF5', 'MNT', 'RXRA', 'STAT3', 'EGR1', 'BCL6', 'ZBTB7B', 'CEBPA', 'STAT6', 'FOSL2', 'JUNB', 'SOX15']	626.8462	13
['SMAD3', 'KLF5', 'MNT', 'RXRA', 'STAT3', 'EGR1', 'BCL6', 'ZBTB7B', 'CEBPA', 'NFIB', 'SOX15', 'PBX1']	626.4167	12
['SMAD3', 'KLF5', 'SOX2', 'TP63', 'RUNX1', 'RXRA', 'NFE2L1', 'NFE2L2', 'STAT3', 'RARG', 'NR3C1', 'HES1', 'ZNF219', 'ELF3', 'MYC', 'PBX1', 'EHF']	625.1765	17
['SMAD3', 'KLF5', 'MNT', 'RXRA', 'STAT3', 'EGR1', 'BCL6', 'ZBTB7B', 'SREBF1', 'STAT6', 'SOX15', 'ZNF217', 'FOSL2']	622.9231	13
['SMAD3', 'KLF5', 'SOX2', 'TP63', 'RUNX1', 'RXRA', 'NFE2L1', 'NFE2L2', 'STAT3', 'RARG', 'NR3C1', 'SOX13', 'ZNF219', 'SREBF1', 'ZBTB7A', 'MYC']	620	16
['SMAD3', 'KLF5', 'SOX2', 'TP63', 'RUNX1', 'RXRA', 'NFIB', 'STAT3', 'NFE2L1', 'RARG', 'SOX13', 'SREBF1', 'ZBTB7A', 'MYC']	619.7857	14
['SMAD3', 'KLF5', 'SOX2', 'TP63', 'RUNX1', 'RXRA', 'NFIB', 'STAT3', 'NFE2L1', 'RARG', 'HES1', 'ELF3', 'MYC', 'TGIF1', 'PBX1', 'SREBF1']	617.6875	16
['SMAD3', 'KLF5', 'MNT', 'RXRA', 'STAT3', 'EGR1', 'BCL6', 'ZBTB7B', 'CEBPA', 'PBX1', 'SOX15', 'FOSL2', 'ZNF217']	617.5385	13
['SMAD3', 'KLF5', 'MNT', 'RXRA', 'STAT3', 'EGR1', 'BCL6', 'ZBTB7B', 'CEBPA', 'STAT6', 'FOSL2', 'ZNF217', 'SOX15']	613.3846	13
['SMAD3', 'KLF5', 'MNT', 'RXRA', 'STAT3', 'EGR1', 'BCL6', 'TP73', 'STAT6', 'RARG', 'SREBF1']	609.8182	11
['SMAD3', 'KLF5', 'SOX2', 'TP63', 'RUNX1', 'RXRA', 'NFE2L1', 'NFE2L2', 'STAT3', 'RARG', 'NR3C1', 'HES1', 'ZNF219', 'ELF3', 'MYC', 'PBX1', 'SREBF1']	609.7647	17
['SMAD3', 'KLF5', 'MNT', 'RXRA', 'STAT3', 'EGR1', 'BCL6', 'TP73', 'STAT6', 'FOSL2', 'JUNB', 'SREBF1']	609.75	12
['SMAD3', 'KLF5', 'MNT', 'RXRA', 'STAT3', 'EGR1', 'BCL6', 'ZBTB7B', 'CEBPA', 'NFIB', 'NFATC4', 'PBX1']	606	12
['SMAD3', 'KLF5', 'MNT', 'RXRA', 'STAT3', 'EGR1', 'BCL6', 'ZBTB7B', 'SREBF1', 'STAT6', 'ZBTB7A', 'JUNB', 'FOSL2']	604.5385	13
['SMAD3', 'KLF5', 'MNT', 'RXRA', 'STAT3', 'EGR1', 'BCL6', 'ZBTB7B', 'SREBF1', 'PBX1', 'SOX15', 'HES1', 'JUNB', 'FOSL2']	599.7143	14
['SMAD3', 'KLF5', 'MNT', 'RXRA', 'STAT3', 'EGR1', 'BCL6', 'TP73', 'STAT6', 'FOSL2', 'JUNB', 'CEBPA']	599.4167	12
['SMAD3', 'KLF5', 'MNT', 'RXRA', 'STAT3', 'EGR1', 'BCL6', 'ZBTB7B', 'CEBPA', 'STAT6', 'NFATC4', 'ZBTB7A']	597.5	12
['SMAD3', 'KLF5', 'MNT', 'RXRA', 'STAT3', 'EGR1', 'BCL6', 'ZBTB7B', 'SREBF1', 'STAT6', 'SOX15', 'HES1', 'JUNB', 'FOSL2']	595.8571	14
['SMAD3', 'KLF5', 'MNT', 'RXRA', 'STAT3', 'EGR1', 'BCL6', 'ZBTB7B', 'CEBPA', 'STAT6', 'FOSL2', 'JUNB', 'ZBTB7A']	595	13
['SMAD3', 'KLF5', 'MNT', 'RXRA', 'STAT3', 'EGR1', 'BCL6', 'ZBTB7B', 'SREBF1', 'STAT6', 'SOX15', 'HES1', 'RARG']	594.8462	13
['SMAD3', 'KLF5', 'MNT', 'RXRA', 'STAT3', 'EGR1', 'BCL6', 'ZBTB7B', 'SREBF1', 'NFIB', 'RARG', 'PBX1', 'NFATC4']	581.8462	13
['SMAD3', 'KLF5', 'MNT', 'RXRA', 'STAT3', 'EGR1', 'BCL6', 'ZBTB7B', 'SREBF1', 'STAT6', 'ZBTB7A', 'NFATC4', 'RARG']	574	13
['SMAD3', 'KLF5', 'MNT', 'RXRA', 'STAT3', 'EGR1', 'BCL6', 'ZBTB7B', 'CEBPA', 'NFIB', 'NFATC4', 'ZBTB7A']	569.25	12
['SMAD3', 'KLF5', 'MNT', 'RXRA', 'STAT3', 'EGR1', 'BCL6', 'ZBTB7B', 'SREBF1', 'NFIB', 'RARG', 'PBX1', 'HES1', 'SOX15']	562.7143	14
['SMAD3', 'KLF5', 'MNT', 'RXRA', 'MAFG', 'ZBTB7B', 'SOX15', 'STAT6', 'ZNF217']	558.3333	9
['SMAD3', 'KLF5', 'MNT', 'RXRA', 'MAFG', 'ZBTB7B', 'SOX15', 'NFIB']	553.875	8
['SMAD3', 'KLF5', 'MNT', 'RXRA', 'STAT3', 'EGR1', 'BCL6', 'ZBTB7B', 'SREBF1', 'NFIB', 'RARG', 'ZBTB7A', 'NFATC4']	547.9231	13
['SMAD3', 'KLF5', 'MNT', 'RXRA', 'MAFG', 'NFE2L1', 'NFIB']	482.1429	7
['SMAD3', 'KLF5', 'MNT', 'RXRA', 'STAT3', 'NFE2L1', 'NFIB', 'SREBF1', 'RARG', 'HES1', 'PBX1']	470.3636	11
['SMAD3', 'KLF5', 'MNT', 'RXRA', 'STAT3', 'NFE2L1', 'NFIB', 'SREBF1', 'RARG', 'ZBTB7A']	466.4	10
