# Supplementary material for: Cancer CRC: A Comprehensive Cancer Core Transcriptional Regulatory Circuit Resource and Analysis Platform
Source: Front Oncol. 2021 Oct 12;11:761700. doi: 10.3389/fonc.2021.761700 (PMC8546348; doi:10.3389/fonc.2021.761700)
Supplement: Supplementary file 3 [file DataSheet_3.csv]

Tf	In_Degree	Out_Degree	Total_Connections
HOXC8	32	38	70
ZNF217	47	48	95
EGR1	46	58	104
NFATC4	41	54	95
JUNB	44	53	97
ZNF219	41	57	98
HOXC4	32	42	74
ZFHX3	47	0	47
SMAD3	49	58	107
KRT7	40	0	40
NR1D1	45	0	45
SOX2	47	58	105
LRRC48	43	0	43
ELF3	43	58	101
MAFG	40	34	74
STAT6	43	55	98
CEBPA	46	48	94
RARB	41	57	98
STAT3	46	55	101
GRHL2	44	0	44
TFAP2A	46	59	105
NFE2L2	48	57	105
NFE2L1	42	39	81
SOX13	43	59	102
MNT	48	33	81
SOX15	44	58	102
ETS2	42	38	80
GLI3	19	55	74
KLF5	49	58	107
RUNX1	48	59	107
KLF3	44	54	98
FOSL2	44	53	97
TP63	48	59	107
MYC	48	53	101
DLX1	46	47	93
FOXQ1	41	52	93
NFIC	44	0	44
NR3C1	38	58	96
SP3	40	59	99
ZBTB7A	47	42	89
ZBTB7B	45	56	101
FOXE1	45	0	45
RARG	38	57	95
RXRA	48	59	107
EHF	46	58	104
KLF12	44	56	100
FGFR3	46	0	46
PBX1	48	52	100
SOX21	29	57	86
NFIB	42	46	88
IRF6	46	46	92
BCL11A	47	0	47
TP73	40	43	83
ID1	48	0	48
BHLHE40	44	46	90
SREBF1	45	58	103
HES1	44	48	92
BCL6	46	59	105
TGIF1	46	57	103
