# Supplementary material for: Cancer CRC: A Comprehensive Cancer Core Transcriptional Regulatory Circuit Resource and Analysis Platform
Source: Front Oncol. 2021 Oct 12;11:761700. doi: 10.3389/fonc.2021.761700 (PMC8546348; doi:10.3389/fonc.2021.761700)
Supplement: Supplementary file 4 [file DataSheet_4.csv]

TF.name	logFC	P.Value	adj.P.Val
PITX1	2.938156609	2.67E-56	1.16E-54
MYBL2	2.446472924	2.39E-62	1.45E-60
E2F8	2.306371311	4.94E-67	4.01E-65
HOXC11	2.254360733	6.19E-22	4.17E-21
FOXM1	2.192960034	1.49E-74	2.25E-72
WT1	2.153123655	2.74E-18	1.44E-17
MYT1	2.058495163	1.68E-21	1.09E-20
E2F7	1.869387989	6.36E-56	2.70E-54
ZNF695	1.806166294	1.54E-39	2.76E-38
LHX2	1.791408539	3.85E-18	2.00E-17
HOXC13	1.747047641	2.87E-20	1.72E-19
HES6	1.722906425	1.06E-45	2.59E-44
NKX3-2	1.720728615	3.65E-28	3.51E-27
FOXJ1	1.720559011	2.66E-13	9.89E-13
SALL4	1.715297588	8.96E-45	2.10E-43
EMX1	1.647365315	2.80E-12	9.63E-12
E2F1	1.635191578	3.00E-56	1.30E-54
E2F2	1.616563457	6.30E-49	1.83E-47
EZH2	1.539540457	6.12E-78	1.10E-75
MNX1	1.526502193	6.56E-13	2.37E-12
OTX1	1.505222265	2.76E-22	1.90E-21
SCX	1.458928358	7.31E-26	6.18E-25
FOXP3	1.388914177	1.90E-40	3.59E-39
TONSL	1.373531209	8.27E-55	3.33E-53
FOXH1	1.349705995	5.02E-28	4.79E-27
INSM1	1.339464372	1.73E-06	3.76E-06
LEF1	1.338992856	8.02E-39	1.39E-37
DMBX1	1.332481499	1.62E-14	6.57E-14
FOXA1	1.331875435	3.56E-09	9.70E-09
SPDEF	1.293404243	4.18E-10	1.23E-09
ZNF296	1.271106846	1.34E-36	2.05E-35
IRF7	1.268142652	3.12E-42	6.45E-41
CREB3L1	1.260906342	2.31E-26	2.00E-25
PAX2	1.238055994	4.16E-08	1.03E-07
SOX11	1.221541503	1.39E-09	3.91E-09
ZBED2	1.20187784	9.53E-12	3.16E-11
ASCL2	1.196035029	2.28E-15	9.83E-15
SOX12	1.174125858	2.35E-56	1.03E-54
HOXC10	1.168137599	6.32E-10	1.83E-09
SIX2	1.146619094	1.41E-12	4.99E-12
FOXO6	1.118285546	5.25E-31	5.98E-30
CREB3L4	1.117160964	2.65E-32	3.25E-31
LBX2	1.11002078	1.87E-34	2.58E-33
OVOL1	1.107265373	6.82E-23	4.87E-22
MXD3	1.091666157	8.11E-32	9.67E-31
ARNT2	1.084095672	2.28E-16	1.05E-15
GRHL2	1.067599989	1.98E-28	1.94E-27
SIX4	1.066126904	8.33E-34	1.11E-32
ETV7	1.060683759	5.99E-20	3.51E-19
GATA3	1.049598199	2.34E-10	7.00E-10
TFAP2A	1.025389532	1.21E-24	9.57E-24
NKX6-1	1.024490235	3.49E-10	1.03E-09
FOXD4	1.022600826	2.02E-20	1.23E-19
BATF	1.008158121	7.48E-19	4.08E-18
